# Supplementary material for: Prediction of lncRNA-disease association based on a Laplace normalized random walk with restart algorithm on heterogeneous networks
Source: BMC Bioinformatics. 2022 Jan 4;23:5. doi: 10.1186/s12859-021-04538-1 (PMC8729064; doi:10.1186/s12859-021-04538-1)
Supplement: Supplementary file 1 — Additional file 1. In this file we provide the results of stable probability of lncRNA when LRWRHLDA run over for four cancers based on the LD matrix. [file 12859_2021_4538_MOESM1_ESM.xlsx]

## Sheet: Table S1-1
Table S1-1: Stable probability of potential lncRNAs for breast cancer by LRWRHLDA
lncRNA	P-value
LNC015192	0.0178472
LINC00993	0.0178415
LINC00894-002	0.0178036
AC008268.1	0.0177023
MIR2052HG	0.0176992
ST8SIA6-AS1	0.0176933
PAX8-AS1-N	0.0176899
PRLB	0.0176867
PDCD4-AS1	0.0176389
ADARB2-AS1	0.0176307
Z95114.1	0.0176263
LINC01405	0.0176246
LINC01671	0.0176156
LINC00598	0.0176139
LINC00636	0.0175848
GNG12-AS1	0.010929
PTPRG-AS1	0.0109131
LINC01089	0.0108825
LINC00160	0.00964077
RAD51-AS1	0.00958956
LINC01287	0.00957896
DPP10-AS1	0.00940811
LINC00520	0.009337
LINC00959	0.00931778
TALNEC2	0.00849919
BC040587	0.00844585
A2M-AS1	0.00824745
SGO1-AS1	0.00781467
AC026904.1	0.00781167
RUSC1-AS1	0.00725239
KLF3-AS1	0.00680344
ZFHX4-AS1	0.00655744
BTG3-AS1	0.00608526
MAPT-AS1	0.00605046
TUSC8	0.00594735
PDIA3P	0.00581439
LINC00901	0.00556234
ADPGK-AS1	0.00552716
FOXC2-AS1	0.00548824
HMMR-AS1	0.00515064
FGF14-AS2	0.00497054
LINC00538	0.00485313
KCNK15-AS1	0.00480123
LINC00668	0.00453328
ITGB2-AS1	0.00421631
LINC00313	0.00407406
LINC01016	0.0040714
STXBP5-AS1	0.00407082
LINC00657	0.00392357
TRPM2-AS	0.00387888
RASSF1-AS1	0.00367185
LINC00665	0.00358481
PINK1-AS	0.0035115
LPP-AS2	0.00336501
SNHG17	0.00328452
UFC1	0.00326996
GIHCG	0.00306877
TUNAR	0.00292674
PRNCR1	0.00285353
PLNCRNA-1	0.00282341
HOST2	0.00272533
GACAT3	0.00269728
LINC00052	0.00267093
LINC00339	0.00264874
ADAMTS9-AS2	0.00261069
LINC01296	0.00260582
LINC00324	0.00251827
MAGI2-AS3	0.0024199
LINC00472	0.00240717
AGAP2-AS1	0.00239227
LINC00319	0.00238702
TMPO-AS1	0.00227741
FBXL19-AS1	0.00224301
FTH1P3	0.0022424
TTN-AS1	0.00221649
LINC00673	0.00221158
CAT104	0.00220395
EGOT	0.00219127
MT1JP	0.00218972
RPPH1	0.00216289
LINC01133	0.0021407
EPB41L4A-AS2	0.00212096
LINC01234	0.0020929
NBAT1	0.00199378
SBF2-AS1	0.00199115
LINC00461	0.00193832
MNX1-AS1	0.00192474
NNT-AS1	0.00191638
FOXD3-AS1	0.00180442
ATB	0.00174945
DRAIC	0.00174247
HOXD-AS1	0.00172123
PTCSC3	0.00170071
FAL1	0.00169777
LOC554202	0.00169278
BLACAT1	0.00165784
TRERNA1	0.00164401
ZNF667-AS1	0.00160578
LINC00652	0.00155237
TAPT1-AS1	0.00153705
TSIX	0.00152459
LINC00963	0.00152136
ZEB2-AS1	0.00148683
BCAR4	0.00147267
HAGLR	0.00146286
DSCAM-AS1	0.00144801
SNHG3	0.0014352
FEZF1-AS1	0.001428
LINC00511	0.0014249
TCL6	0.00141023
SOX2OT	0.00140744
NORAD	0.00140052
FENDRR	0.00136105
NKILA	0.00136089
DLEU1	0.00134497
SNHG14	0.00134368
SNHG12	0.00133653
PTENP1	0.00133329
TINCR	0.0013201
LINC00460	0.00130168
WT1-AS	0.00126427
LINCRNA-P21	0.0012472
SNHG15	0.0012437
CASC15	0.00124036
LUCAT1	0.00118653
HIF1A-AS2	0.00118615
CASC9	0.00117822
ZEB1-AS1	0.00117676
HOXA-AS2	0.0011752
SNHG16	0.00117054
NPTN-IT1	0.00116957
LINC00152	0.00116949
CCDC26	0.00116946
TUSC7	0.00115812
LINC00473	0.00114707
OIP5-AS1	0.00114521
CBR3-AS1	0.00112447
DLX6-AS1	0.00111406
LNCRNA-ATB	0.0010998
HOTAIRM1	0.00109724
PCAT1	0.00109384
BCYRN1	0.00109301
SNHG7	0.00105809
SNHG5	0.00103264
CCAT2	0.00102629
BANCR	0.00101634
AC007823.1	0.00100947
SNHG6	0.00100871
MIR31HG	0.00100456
ANRIL	0.000998899
LHX1-DT	0.000991916
TP73-AS1	0.000986037
SPRY4-IT1	0.000980993
HOXA11-AS	0.000949569
DANCR	0.000933648
ZFAS1	0.000911148
CASC2	0.000902493
HOTTIP	0.000887754
LINC-ROR	0.000881012
SOX2-OT	0.000875152
CCAT1	0.000870378
SNHG1	0.000867171
AFAP1-AS1	0.00086644
HULC	0.000837581
KCNQ1OT1	0.000827571
CRNDE	0.000791035
AC107959.2	0.000774113
AP003486.1	0.000766945
LINC00601	0.00076538
SNHG8	0.00075309
AL392172.1	0.000752722
MIR100HG	0.000752547
CTA	0.000750986
RNPC1	0.000750044
RBM24	0.000750044
AC026166.2-001	0.000748835
N340790	0.000744305
KLKP1	0.000742408
XIST	0.000740173
MSTO2P	0.000738966
LOC150622	0.000733731
M59227	0.000733731
ZEB1	0.000730839
UCA1	0.000730283
MT1DP	0.000729862
CAMTA1	0.000729862
LINC01384	0.000729841
TUBB2A	0.000722794
LNC34A	0.000720458
SNHG6-003	0.000720158
NRAL	0.000720158
N335586	0.000720158
AF119895	0.000720158
HCAL	0.000720158
MIAT	0.000718408
TRERNA	0.000717613
GUARDIN	0.000710594
PACRG-AS3	0.000710064
CSMD2-AS1	0.000706529
GAS5	0.000698456
RP11-436H11.5	0.000697498
ASLNC02525	0.000696441
LINC01088	0.000696402
AKR7L	0.000690445
DQ192290	0.000688051
PVT1-5	0.000684085
LINC01366	0.000681391
SACS-AS1	0.000680552
CNALPTC1	0.000680513
LEXIS	0.000680077
TUG1	0.000679685
D63785	0.000678117
SMARCC2	0.000677577
SKP2	0.000677441
TGFB2-OT1	0.000677356
NLC1-C	0.000677246
GAPLINC	0.000677171
GM15290	0.000677129
LOC100129148	0.00067696
PTENP1-AS	0.000676689
LINC01006	0.000675961
SOCS2-AS1	0.000673283
LINC00969	0.00067313
PVT1	0.000671555
SNRK-AS1	0.000670974
RP11-190D6.2	0.000668347
LINC01094	0.000668003
BAIAP2-AS1	0.000667638
LINC01138	0.000667598
UCHL1-AS1	0.000666513
LINC-NED125	0.000666395
SLC7A11-AS1	0.000666208
ODRUL	0.000666082
CDKN2B-AS1	0.000665147
KRT7-AS	0.000664279
MLK7-AS1	0.000663163
MYCNOS-01	0.000663135
PTPRJ-AS1	0.000662624
FER1L4	0.000662375
XLOC_008466	0.000661919
LINC-223	0.000661482
LINC01021	0.000661416
LBX2-AS1	0.000660364
SIRT1-AS	0.000660075
NEAT1	0.000658177
UCC	0.000657657
OGFRP1	0.000657269
RSU1P2	0.000656331
AL021392.1	0.00065602
XLOC_006390	0.000655322
MEG3	0.000655219
UNIGENE56159	0.000654531
LINC02086	0.000653853
LOC553103	0.000653729
BC032469	0.00065362
GCASPC	0.000652927
SNHG20	0.000652655
CYP51A1-AS1	0.00065245
LET	0.000650861
STARD13	0.000650465
LAMA5-AS1	0.000649554
EWSAT1	0.000649533
PCAT14	0.000648418
N-BLR	0.00064798
LINC00161	0.000647043
CEBPA-AS1	0.000646875
ENST00000535511	0.000646509
LINC00312	0.000646038
CTNNAP1	0.00064518
UCOO2KMD.1	0.00064516
UICLM	0.000644851
CTD-2020K17.1	0.000644779
RP4	0.000644777
RP11-169D4.1	0.000643423
CAHM	0.000643193
AF113014	0.000643169
MIR583HG	0.000643001
AL031123.2	0.000642757
LINC00261	0.000642404
DSCR8	0.000642329
AC015971.1	0.000642243
KRAL	0.000641971
HEIH	0.00064179
MAP3K20	0.000641755
FABP5P3	0.000641135
ZNFX1-AS1	0.000640374
C2DAT1	0.000640321
HOTAIR	0.000640306
LINC01104	0.000637621
MME-AS1	0.000637602
TDRG1	0.000637097
PRINS	0.000636132
AC093591.2	0.00063551
LINCRNA-ROR	0.000635261
SENCR	0.00063525
MHENCR	0.000634976
LMCD1-AS1	0.000632401
LINC00032	0.000631177
MIR210HG	0.000630249
ENTPD3-AS1	0.00063023
EGFLAM-AS1	0.000629483
LINC00174	0.000628625
AL096678.1	0.000628482
ST3GAL6-AS1	0.000627667
SDCBP2-AS1	0.000626758
EXTL3-AS1	0.00062631
MALAT1	0.000626187
LINC00858	0.00062613
FLJ22447	0.00062553
AC124798.1	0.000625447
LINC01410	0.000625232
ABHD11-AS1	0.000625103
AC005076.1	0.000625015
LINC01426	0.000624932
AP000695.4	0.000624044
TPM1-AS	0.000624001
HOXB-AS3	0.000623861
AC125807.2	0.000623821
PAX8-AS1	0.000623361
LINC00887	0.000622816
ENST01108	0.00062207
CASC8	0.000621665
LINC01502	0.00062118
LINC01268	0.000620932
AC009686.2	0.000619586
CHRF	0.000619416
DLGAP4-AS1	0.000618273
MINCR	0.000617915
AC068888.1	0.000617746
PTPRD-AS1	0.000617358
PFKFB2	0.000617344
TTTY15	0.00061689
LINC00302	0.000616736
LINC01018	0.000616637
DIO3OS	0.000615916
CTB-180A7.6	0.00061555
CASC7	0.000615538
LINC01207	0.000615161
HCG23	0.000614525
LINC00635	0.000614427
LNCARSR	0.00061436
H19	0.000613997
RPL34-AS1	0.000612825
TRIM36-IT1	0.000612457
CTB-89H12.4	0.000611931
LINC00491	0.000611033
HOXA-AS3	0.00061055
NIFK-AS1	0.000610434
ILF3-AS1	0.000609844
LINC01969	0.000609428
LINC00659	0.000608548
XIAP-AS1	0.000608174
AC098864.1	0.000607782
ACTA2-AS1	0.000607276
TRIM52-AS1	0.000607202
DCST1-AS1	0.00060677
VIM-AS1	0.000606553
AL133467.2	0.000606291
NBR2	0.000606143
TMC3-AS1	0.000605906
AC079089.1	0.000605611
LINC01856	0.000604827
SNHG11	0.000604733
LINC00639	0.000604685
AC132192.2	0.000604223
LINC00974	0.000603976
LINC02202	0.000603767
LINC00622	0.000603746
AC110615.1	0.000603706
FAM181A-AS1	0.000602681
WARS2-IT1	0.000602235
RP11-552M11.4	0.000602185
LINC01764	0.000601008
GATA3-AS1	0.000600578
BGLT3	0.000599877
TERC	0.000599754
PAN3-AS1	0.000599094
LINC00982	0.000598626
SOX21-AS1	0.000598328
HTR2A-AS1	0.000598
AL135905.1	0.000597711
RP11-296A18.3	0.000597285
PWRN1	0.000597089
AC090198.1	0.000596663
AC018809.2	0.000596607
FIRRE	0.000596108
ZNF295-AS1	0.000596067
DLEU7-AS1	0.000595981
DLG1-AS1	0.000595513
LINC00535	0.000595396
MIR9-3HG	0.000595394
ROR1-AS1	0.000595302
LINC01527	0.000595118
PCBP2-OT1	0.000595113
PCAT6	0.000594778
ZBTB20-AS4	0.000594774
LINC00675	0.000594498
MUC20-OT1	0.000594346
MALINC1	0.000594054
RP11-909B2.1	0.00059387
MIR503HG	0.00059347
RAMP2-AS1	0.000592956
FLVCR1-AS1	0.0005928
DLGAP1-AS2	0.00059263
DCTN1-AS1	0.0005922
RNF139-AS1	0.000592136
MBNL1-AS1	0.000591715
DBH-AS1	0.000591697
LINC01141	0.000591413
SUCLG2-AS1	0.000591148
Z68871.1	0.00059109
DNM3OS	0.000590673
AP000221.1	0.000590532
LINC00941	0.000590514
LINC01569	0.000590223
LINCMD1	0.000590154
GATA6-AS1	0.000589994
MAMDC2-AS1	0.000589842
ZNF350-AS1	0.000589788
LINC00346	0.000589333
SSBP3-AS1	0.000589105
RP11-838N2.4	0.000588656
AC139887.2	0.00058861
PRKCZ-AS1	0.000588098
AL162586.1	0.000587962
RMRP	0.000587779
LINC00606	0.000587769
OTUD6B-AS1	0.000587619
FOXP4-AS1	0.000587484
HIPK1-AS1	0.000587112
DLEU2	0.000586815
HAGLROS	0.00058676
LINC00162	0.00058663
ENTPD1-AS1	0.000586605
PSORS1C3	0.000586333
HCP5	0.000586277
SNHG4	0.000586216
NEXN-AS1	0.000585536
AC106739.1	0.000585515
SNHG10	0.000585504
EHHADH-AS1	0.000585142
AL353608.3	0.000584949
VPS9D1-AS1	0.000584897
PACERR	0.000584819
GACAT2	0.00058436
CASC2C	0.000583774
GSEC	0.000583722
AC010636.2	0.000583539
LOC728196	0.000583141
FAM83A-AS1	0.000583064
INHBA-AS1	0.000583055
OVAAL	0.000583009
LINC-PINT	0.000582594
AC105285.1	0.00058233
AL157838.1	0.000582202
SFTA1P	0.000582193
AC010731.3	0.000581866
FAM212B-AS1	0.000581782
ODF2-AS1	0.000581512
MACC1-AS1	0.000581425
LINC00176	0.000580958
LINC00857	0.000580944
KCNQ1DN	0.000580724
LINC00672	0.000580644
AL162591.2	0.000580598
MACROD2-AS1	0.000580396
MUC2	0.000580359
MIR143HG	0.000580348
MDC1-AS1	0.000580172
AC144450.1	0.000580091
HNF1A-AS1	0.000579977
PAUPAR	0.000579563
LINC00271	0.000579369
TMEM132D-AS1	0.000578988
PRC1-AS1	0.000578915
MIR155HG	0.000578275
LINC00483	0.000578084
FRMD6-AS1	0.000577953
MCM3AP-AS1	0.000577727
AL139011.1	0.000577701
LINC00515	0.000577577
CASC11	0.000577511
INE1	0.000577179
LINC01007	0.000576513
AC087482.1	0.000576345
AC009113.1	0.000576062
MIR4435-2HG	0.000576016
RP11-317J10.2	0.000575955
AC034231.1	0.000575424
LINC00605	0.000575257
LINC00305	0.000575202
HAR1A	0.000575153
ZNF674-AS1	0.000574976
LINC-MD1	0.00057482
TMEM51-AS1	0.000574649
RP11-396F22.1	0.000574442
LINC00940	0.000574336
PLCH1-AS1	0.000574256
AP002026.1	0.000573099
USP3-AS1	0.000572847
LINC01152	0.000572644
LINC01503	0.000572606
FTX	0.000572511
AC109779.1	0.000572438
PCAT7	0.000571918
AL365203.2	0.000570624
LINC00707	0.000570575
AL022322.2	0.00057023
AC105461.1	0.000569864
AC018413.1	0.000569779
UXT-AS1	0.000569757
LINC00467	0.000569697
ZMIZ1-AS1	0.000569555
MEF2C-AS1	0.000569069
DUXAP8	0.000568965
HAR1B	0.000568586
AC004520.1	0.000568202
FOXD2-AS1	0.000568135
MSC-AS1	0.000567755
CASC19	0.000567547
AC008278.2	0.000566975
F11-AS1	0.000566705
AC103740.1	0.000566182
C5ORF66-AS1	0.000566133
GASAL1	0.000565832
SATB2-AS1	0.000565644
RUNDC3A-AS1	0.000564973
TP53TG1	0.000564911
FLNB-AS1	0.000564449
MIR22HG	0.000564436
MRAK081523	0.000564356
MRAK088388	0.000564356
RGMB-AS1	0.000564355
MIR7-3HG	0.000564289
LEF1-AS1	0.000564216
CLIP1-AS1	0.000564142
AC023115.3	0.000563576
BACE1-AS	0.000563531
AC145285.2	0.000563515
ENST00000559981	0.000563258
ENST00000547415	0.000563258
ENST00000520186	0.000563258
ENST00000518554	0.000563258
AC090510.3	0.000562521
ZNF436-AS1	0.000562017
AC000067.1	0.000561812
FAM138D	0.000561634
GAS5-AS1	0.000561366
LINC00842	0.000561319
BOK-AS1	0.000560835
AC074117.1	0.000560773
DGCR5	0.00056056
SLC16A1-AS1	0.000560475
UBL7-AS1	0.000560426
PCA3	0.000560419
LINC01504	0.000560024
MAPKAPK5-AS1	0.000559789
PIK3CD-AS2	0.00055965
DARS-AS1	0.000559625
CARL	0.000559513
HCG11	0.0005595
AC087521.1	0.000559208
MYLK-AS1	0.000558927
PCGEM1	0.000558608
LINC00441	0.000558395
APCDD1L-AS1	0.000558326
PROX1-AS1	0.000557711
AC005523.2	0.000557606
AC011997.1	0.000557598
APTR	0.000557542
PART1	0.000557116
AC097534.2	0.000556761
C21ORF62-AS1	0.000556717
CADM3-AS1	0.000556454
SLC25A25-AS1	0.000556126
MORF4L2-AS1	0.000556102
SH3BP5-AS1	0.000555977
MIR4697HG	0.000555693
ZNF582-AS1	0.000555503
AC105105.1	0.000555385
MIMT1	0.000554379
AP001505.1	0.000554085
NR2F1-AS1	0.000553742
TMEM191C	0.000553517
BDNF-AS	0.000553341
LINC01252	0.000552989
GABPB1-AS1	0.000552244
RP11-79H23.3	0.000551691
LINC00926	0.000551287
NCK1-AS1	0.0005503
GTF3C2-AS1	0.000550173
LINC00426	0.000549373
AC012368.1	0.000549272
AP001160.3	0.000549241
AL590999.1	0.000549185
NUP50-AS1	0.000549123
AC016907.2	0.000549094
LINC00691	0.000548583
SNHG18	0.000548225
AC107375.1	0.000548093
AC019117.1	0.000547877
AL450992.2	0.000547658
LINC00265	0.00054733
GMDS-AS1	0.000547226
RNF144A-AS1	0.000547159
LINC01358	0.000547149
LINC00294	0.000547129
LINC00928	0.000546771
ATP13A4-AS1	0.000546075
CCND2-AS1	0.000545788
LINC01778	0.000545738
LINC01224	0.000545572
MIR600HG	0.000545508
IGFBP7-AS1	0.000545233
AC093157.1	0.000545231
CD81-AS1	0.000545187
AL138976.2	0.000544921
IGF2-AS	0.000544601
LINC01381	0.000544335
AIRN	0.000544322
OVCH1-AS1	0.000544154
AL513550.1	0.00054415
Z93930.2	0.00054346
TDRKH-AS1	0.000543376
AL031595.2	0.000543356
OLMALINC	0.000543197
AL157400.4	0.000543008
IFNG-AS1	0.000542863
HTT-AS	0.000542453
LIMD1-AS1	0.000542219
AC009061.2	0.000542011
LINC01158	0.000541916
AC019197.1	0.000541776
TTC28-AS1	0.000541283
HDAC2-AS2	0.000541265
AC087164.1	0.000541245
KMT2E-AS1	0.000541047
AC010271.1	0.000540958
AC008429.1	0.000540746
AL358334.2	0.000540532
NPHP3-AS1	0.000540449
EMX2OS	0.000539886
PXN-AS1	0.000539725
CFLAR-AS1	0.000539721
AL133367.1	0.000539141
AC092535.3	0.000538991
AC012555.1	0.000538957
ATP2B1-AS1	0.000538779
AC009948.1	0.000538522
SLC26A4-AS1	0.000538059
LINC00173	0.000537927
AC245452.1	0.000537537
AC069277.1	0.000537334
LINC00884	0.000537331
ZBED3-AS1	0.000537255
JAZF1-AS1	0.000537241
AC068790.9	0.000536705
LINC01291	0.000536544
VLDLR-AS1	0.000536279
AL589642.1	0.000536176
LINC02384	0.000536049
WEE2-AS1	0.000536011
TRAF3IP2-AS1	0.000535847
AL357093.1	0.000535754
LRRC2-AS1	0.000535233
SCOC-AS1	0.000535224
MDS2	0.000535222
AC010980.2	0.000535067
BCDIN3D-AS1	0.000535011
BASP1-AS1	0.000534734
AF111167.2	0.000534648
LINC00649	0.000534642
AC007384.1	0.000534378
RALY-AS1	0.000534019
AC005261.1	0.000533758
AC023157.3	0.000533756
CYP1B1-AS1	0.000533379
LINC01115	0.000533311
PSMB8-AS1	0.000533195
MMP25-AS1	0.00053294
MEOX2-AS1	0.000532878
AC022075.2	0.000532848
AC055713.1	0.000532735
NOP14-AS1	0.000532615
SEC24B-AS1	0.000532525
ZBED5-AS1	0.000532235
TMEM147-AS1	0.000531997
RFPL1S	0.000531918
AC016717.2	0.000531918
DGUOK-AS1	0.00053175
AC005332.5	0.000531571
AP001029.2	0.000531474
BAALC-AS1	0.000531286
AL117378.1	0.000531177
LEMD1-AS1	0.000531105
KRTAP5-AS1	0.000531073
AC021739.2	0.000531041
LINC01293	0.000530879
AL357033.2	0.00053083
OTX2-AS1	0.000530752
AC025171.2	0.000530745
AC116366.1	0.000530673
HOXC-AS1	0.000530656
AC016705.2	0.000530558
AL162311.3	0.000530463
AL359915.2	0.000530334
HCG21	0.000530273
LINC01521	0.00053004
AL158152.1	0.000530017
AL359220.1	0.000530004
AC023794.7	0.000529822
AZIN1-AS1	0.000529621
STARD4-AS1	0.000529601
AC004803.1	0.000529577
UBOX5-AS1	0.000529573
AP002358.1	0.000529425
AC008033.3	0.000529318
AL022322.1	0.000529314
AL354813.1	0.000529308
LINC01825	0.000529291
AC004895.1	0.000528998
AC100800.1	0.000528973
AC010809.2	0.000528969
AC003681.1	0.000528502
PRR34-AS1	0.000528475
AC025263.1	0.000528465
AC010894.3	0.000528455
DACT3-AS1	0.000528415
LINC00689	0.000528103
AC007952.6	0.0005281
PAXBP1-AS1	0.000528051
SCAMP1-AS1	0.000527988
AL137784.2	0.000527982
COL18A1-AS1	0.000527745
LINC01128	0.0005277
AC012594.1	0.000527611
RAB30-AS1	0.000527604
AL121944.1	0.000527464
DGCR9	0.000527437
LHFPL3-AS2	0.00052733
AL136309.2	0.00052732
FAM225A	0.000527194
AC113615.1	0.000526982
HCG25	0.000526881
AL157714.2	0.000526819
AC107079.1	0.000526738
LINC00945	0.00052667
AF117829.1	0.000526631
AC107884.1	0.000526571
AC021054.1	0.000526511
C9ORF41-AS1	0.000526444
AC108062.1	0.000526176
LINC01285	0.000525975
AC007388.1	0.000525707
LINC00562	0.000525581
AC090579.1	0.000525445
KIF9-AS1	0.000524968
AC036108.3	0.000524937
AC019205.1	0.000524934
AC102953.2	0.00052439
LINC01516	0.000524385
MIR181A1HG	0.000524236
LRRC75A-AS1	0.000523972
KIZ-AS1	0.000523831
ZNF529-AS1	0.000523818
AC004540.1	0.000523701
FMR1-AS1	0.000523623
AL354696.2	0.000523561
KANSL1-AS1	0.000523479
AC009962.1	0.000523435
AC020916.1	0.00052318
SIRPG-AS1	0.000523106
AC093525.6	0.00052301
VAC14-AS1	0.000522979
PDZRN3-AS1	0.000522782
AC114763.1	0.000522587
AC015849.12	0.000522568
AC126696.2	0.000522191
LINC00927	0.000521958
SEPSECS-AS1	0.00052164
LINC00893	0.000521542
PGM5P3-AS1	0.000521304
SEMA3F-AS1	0.000521169
MIATNB	0.000521142
FAM223A	0.000521093
AC093627.7	0.000521044
AC120498.1	0.00052095
LINC00865	0.000520363
DGCR10	0.000520269
TMEM191A	0.000520255
AC008691.1	0.000520073
GPC6-AS1	0.000519824
THUMPD3-AS1	0.000519735
TNFRSF14-AS1	0.000519697
AC008063.2	0.000518861
AC083837.1	0.000518765
UBAC2-AS1	0.000518692
GATA2-AS1	0.00051857
AC007663.2	0.000518459
AL109659.2	0.000516857
LINC01303	0.000516458
LINC01227	0.000516218
AL357060.1	0.000516092
MIR181A2HG	0.000516078
PCDH9-AS1	0.000515814
SEPT4-AS1	0.000515319
DIO2-AS1	0.00051528
AC002454.1	0.000515117
EDNRB-AS1	0.0005148
AL592528.1	0.000514202
CCNT2-AS1	0.000513062
AC092910.3	0.00051164
LINC02346	0.000511335
AC011511.2	0.000511177

## Sheet: Table S1-2
Table S1-2: Stable probability of potential lncRNAs for colorectal cancer by LRWRHLDA
lncRNA	P-value
CASC19	0.0180123
ENST00000535511	0.0179367
RP4	0.0179358
CTNNAP1	0.0179353
LINC01021	0.0179075
UCOO2KMD.1	0.0179008
UICLM	0.0178909
UCC	0.0178909
N-BLR	0.0178836
RP11-317J10.2	0.0178219
AC124798.1	0.0178055
MAMDC2-AS1	0.0178052
AC105461.1	0.0178031
DLGAP4-AS1	0.0178003
RP11-909B2.1	0.0177996
AL135905.1	0.0177899
HIPK1-AS1	0.0177859
MACROD2-AS1	0.0177772
EHHADH-AS1	0.0177769
FIRRE	0.0177739
LINC01268	0.017764
DLEU7-AS1	0.0177423
UXT-AS1	0.0107647
SLC25A25-AS1	0.010759
LINC00294	0.0107548
VIM-AS1	0.0107544
ZNF582-AS1	0.0107432
TRERNA	0.00971188
ZNFX1-AS1	0.00959
ZNF350-AS1	0.00948223
DPP10-AS1	0.0091053
LINC00959	0.00900107
LINC00520	0.00897628
RPL34-AS1	0.00814921
KRT7-AS	0.00813633
MLK7-AS1	0.00803462
LINC00659	0.00704196
SATB2-AS1	0.00651252
LINC02086	0.00650462
CAHM	0.00644766
MHENCR	0.00643638
LINC00174	0.00610724
BTG3-AS1	0.00582577
TUSC8	0.00572713
MAPKAPK5-AS1	0.00566373
ST3GAL6-AS1	0.00559803
ADPGK-AS1	0.00534916
MIR600HG	0.00531893
LINC00483	0.00522482
LINC00265	0.00499041
LINC00538	0.00468507
GABPB1-AS1	0.00425456
NBR2	0.00397985
MIR503HG	0.00386316
ROR1-AS1	0.00385216
LINC00858	0.00383194
CASC8	0.00382367
LINC00707	0.00381854
LINC00675	0.00372053
TRPM2-AS	0.00368431
CASC7	0.00343042
LINC00312	0.00335462
LPP-AS2	0.00326106
VPS9D1-AS1	0.00320221
SNHG17	0.00317578
PCBP2-OT1	0.00302629
HOXB-AS3	0.00301129
GIHCG	0.00296707
PRNCR1	0.00277833
PLNCRNA-1	0.00275485
FOXP4-AS1	0.00269009
LINC01503	0.0026279
GACAT3	0.00262018
LINC01296	0.00258136
ADAMTS9-AS2	0.00255181
SOX21-AS1	0.00251102
LINC00324	0.0024469
CASC11	0.00244581
GAPLINC	0.00243752
SNHG20	0.00238029
MAGI2-AS3	0.00236782
AGAP2-AS1	0.00235277
DUXAP8	0.00232513
LINC00472	0.00225586
FBXL19-AS1	0.00218951
TMPO-AS1	0.00218883
EWSAT1	0.00218329
TTN-AS1	0.00218277
MT1JP	0.00213197
RPPH1	0.00209924
LINC01133	0.00209824
SNHG11	0.00209484
LINC01234	0.00206467
LINC00467	0.00204845
PART1	0.00204147
SBF2-AS1	0.00194875
HEIH	0.00194422
MNX1-AS1	0.0018798
NNT-AS1	0.00187043
LINC00461	0.00186331
FOXD3-AS1	0.00182459
ABHD11-AS1	0.00175956
ATB	0.00172053
HOXD-AS1	0.00169738
FAL1	0.00169362
LOC554202	0.00168377
AC090510.3	0.00165601
BLACAT1	0.00162959
LEF1-AS1	0.00160548
PRINS	0.00154111
LINC00511	0.00152123
MIR4435-2HG	0.00151144
ZEB2-AS1	0.00150022
DSCAM-AS1	0.00147282
BCAR4	0.00147003
FTX	0.0014499
LINC-PINT	0.00144311
HAGLR	0.00144017
FEZF1-AS1	0.00143692
CHRF	0.00141906
NKILA	0.0013938
SNHG3	0.00139204
SOX2OT	0.00139184
NORAD	0.00138
PCAT6	0.00137318
FENDRR	0.00137093
MIR22HG	0.00133859
SNHG14	0.00132295
DLEU1	0.00132273
TINCR	0.00131833
TP53TG1	0.00129595
CASC9	0.00128978
LINC00460	0.00128922
SNHG15	0.00128853
RMRP	0.00128391
SNHG12	0.00127581
LINCRNA-P21	0.00124785
HIF1A-AS2	0.00122315
LUCAT1	0.00119536
NPTN-IT1	0.00118817
DGCR5	0.00118281
TUSC7	0.00118274
ZEB1-AS1	0.00118219
LNC34A	0.00118098
HOXA-AS2	0.00117978
LINC00152	0.00117869
SNHG16	0.0011656
OIP5-AS1	0.00115723
BDNF-AS	0.00115491
MIR100HG	0.00114076
HNF1A-AS1	0.00112892
CARL	0.00112109
LINC00473	0.00111787
BCYRN1	0.00111536
DLX6-AS1	0.00111345
CBR3-AS1	0.00110925
HOTAIRM1	0.00108011
PCAT1	0.00107723
CCAT2	0.00107509
LNCRNA-ATB	0.00107491
SNHG7	0.00104363
FOXD2-AS1	0.00103454
ANRIL	0.00103069
SNHG5	0.00102471
TP73-AS1	0.00101753
HCP5	0.00101429
BANCR	0.00101101
SNHG6	0.00100993
MIR31HG	0.00100349
SPRY4-IT1	0.000973776
ZFAS1	0.000948183
DANCR	0.000932957
HOXA11-AS	0.000926401
GSEC	0.000907214
XIAP-AS1	0.000902975
CASC2	0.000899414
LINC-ROR	0.000896798
SNHG1	0.00088637
AFAP1-AS1	0.00088311
SOX2-OT	0.000882989
CCAT1	0.000882676
GUARDIN	0.000882266
HULC	0.000863436
HOTTIP	0.000860637
KCNQ1OT1	0.000843612
RBM24	0.000835147
RNPC1	0.000835147
LOC150622	0.000832176
M59227	0.000832176
CAMTA1	0.000825719
MT1DP	0.000825719
MCM3AP-AS1	0.000815537
CRNDE	0.000810018
MSTO2P	0.000801184
CSMD2-AS1	0.000785449
AF119895	0.000782253
N335586	0.000782253
NRAL	0.000782253
SNHG6-003	0.000782253
HCAL	0.000782253
XIST	0.000775962
LAMA5-AS1	0.000773517
LINCRNA-ROR	0.00077206
AL358334.2	0.000763134
LINC00894-002	0.0007583
ZEB1	0.000755955
LINC01006	0.000754889
LET	0.000749426
TUBB2A	0.000748163
UCA1	0.000748106
CNALPTC1	0.000747318
TGFB2-OT1	0.000746443
GM15290	0.000746385
D63785	0.000746062
SKP2	0.000745873
SMARCC2	0.000745795
PTENP1-AS	0.000745561
NLC1-C	0.000745399
LOC100129148	0.000745004
DQ192290	0.000744881
LINC01410	0.000743715
RGMB-AS1	0.000743674
MIAT	0.000743238
KLKP1	0.000740814
AL157400.4	0.000739031
AC026166.2-001	0.000738614
CTA	0.000735737
N340790	0.000732725
BC032469	0.000729596
AKR7L	0.000728352
LOC553103	0.00072437
AC008268.1	0.000720234
GCASPC	0.000716633
GAS5	0.00071523
C5ORF66-AS1	0.000713538
PDIA3P	0.000712544
LINC01138	0.000710972
C21ORF62-AS1	0.000708629
TUG1	0.000708202
SENCR	0.000705781
PCAT7	0.000703808
ST8SIA6-AS1	0.000701864
AP000695.4	0.000701501
PVT1	0.000700537
SACS-AS1	0.000699655
LINC00673	0.000698837
MME-AS1	0.000697177
FLJ22447	0.000696426
MIR2052HG	0.000691915
ASLNC02525	0.000691406
STARD13	0.000690279
DSCR8	0.000690082
AF113014	0.00068935
SIRT1-AS	0.000689243
KRAL	0.000689161
MAP3K20	0.000688872
CAT104	0.000688567
FABP5P3	0.000688562
LINC00969	0.000687838
BACE1-AS	0.000686954
PAX8-AS1-N	0.000686818
FER1L4	0.000686191
UNIGENE56159	0.000685153
TPM1-AS	0.000684552
MBNL1-AS1	0.000680956
FOXC2-AS1	0.000678542
LINC00261	0.000678432
AL162586.1	0.000678017
PTENP1	0.00067756
RP11-552M11.4	0.000676673
NEAT1	0.00067574
HOTAIR	0.000674863
RP11-436H11.5	0.000673299
OGFRP1	0.000672202
HAR1B	0.000671938
MEG3	0.000671612
PCAT14	0.000671124
LNC015192	0.000670973
PWRN1	0.00067024
PRLB	0.000669836
LINC00974	0.000669814
PVT1-5	0.000668047
CTB-180A7.6	0.000666346
CDKN2B-AS1	0.000663791
BC040587	0.000662532
RSU1P2	0.000662016
XLOC_006390	0.000661609
TERC	0.000661061
TDRG1	0.000660605
RP11-169D4.1	0.000660308
AC079089.1	0.000659421
RP11-190D6.2	0.000658662
SNRK-AS1	0.000657885
HAR1A	0.000657629
XLOC_008466	0.000657131
MALINC1	0.000656608
LINC00982	0.000656477
LINC01856	0.000656304
ZNF667-AS1	0.00065566
LEXIS	0.000654985
FTH1P3	0.000654862
UFC1	0.000654777
LINC-NED125	0.000654371
ODRUL	0.000654117
MALAT1	0.000653967
MYCNOS-01	0.000653774
A2M-AS1	0.000653434
GATA3-AS1	0.000652491
AL031123.2	0.000649736
LINC-223	0.000648689
SUCLG2-AS1	0.0006478
MIR210HG	0.000645906
LNCARSR	0.000644869
LINC00161	0.000644691
SLC7A11-AS1	0.000643263
LINC00032	0.000642975
AC110615.1	0.000642064
BAIAP2-AS1	0.000641989
HOST2	0.000640567
GATA6-AS1	0.000640329
H19	0.000639207
MINCR	0.000638371
LINC00857	0.000637439
MUC2	0.000637091
LINC01502	0.000636825
TTTY15	0.0006363
LINC00160	0.000634813
DIO3OS	0.000634209
LINC00672	0.000633147
GACAT2	0.000633141
HAGLROS	0.000632969
CASC15	0.000632656
LINC00176	0.00063215
AC015971.1	0.000631874
ZNF674-AS1	0.000631774
WT1-AS	0.00063161
EGFLAM-AS1	0.000631575
LINC00601	0.000630916
TMEM51-AS1	0.00063091
BOK-AS1	0.00063085
AC011997.1	0.000629952
LINC01969	0.000629831
DLGAP1-AS2	0.000629608
RAD51-AS1	0.000628487
LINC01158	0.00062655
C2DAT1	0.000626413
LINC00302	0.000625437
LINC00635	0.00062426
SOCS2-AS1	0.000624126
PAN3-AS1	0.000623796
LINC00598	0.000623544
CEBPA-AS1	0.000623439
LINC00901	0.000623297
ZBTB20-AS4	0.000622712
NBAT1	0.000622403
RP11-838N2.4	0.000622194
LINC01426	0.00062191
MIR143HG	0.000621695
PFKFB2	0.00062152
RASSF1-AS1	0.000621207
LINC01405	0.000619991
LINC00346	0.000619787
EGOT	0.000619633
AC019197.1	0.000619535
TALNEC2	0.000619409
CTD-2020K17.1	0.000619336
LINC01287	0.000619334
ZNF295-AS1	0.000618852
PTCSC3	0.000618417
EDNRB-AS1	0.000618344
SNHG8	0.000617861
AC087521.1	0.000617737
AC068888.1	0.000617605
LINC00993	0.00061736
CTB-89H12.4	0.000617124
ENTPD1-AS1	0.00061529
AC114763.1	0.000614898
LINC00339	0.000614888
LINC01088	0.000613263
AC087164.1	0.000613175
Z95114.1	0.000613157
FLNB-AS1	0.000612836
MIR155HG	0.000612785
HTR2A-AS1	0.000612496
ZFHX4-AS1	0.000611572
SGO1-AS1	0.000611332
LINC00941	0.000610964
LINC00606	0.000610959
FAM83A-AS1	0.000609557
TCL6	0.000608507
GNG12-AS1	0.00060755
LINC01671	0.000606835
OTUD6B-AS1	0.000606238
AC026904.1	0.000605844
ENTPD3-AS1	0.000605724
MACC1-AS1	0.000605623
AC018413.1	0.000605618
PAX8-AS1	0.000605275
LINC01764	0.000604746
AL133467.2	0.000604544
TMEM132D-AS1	0.000604478
AC009113.1	0.000604284
EPB41L4A-AS2	0.000604193
TRIM36-IT1	0.000604073
FLVCR1-AS1	0.000603909
DBH-AS1	0.000603374
ADARB2-AS1	0.000602843
KCNQ1DN	0.00060269
LINC01152	0.000602318
LINC00052	0.000602313
ACTA2-AS1	0.000602084
AC008063.2	0.000601901
CASC2C	0.000601346
DRAIC	0.000601134
UBL7-AS1	0.000600666
TDRKH-AS1	0.000600583
DCST1-AS1	0.000600507
KLF3-AS1	0.000600342
LINC00535	0.000600016
PTPRJ-AS1	0.000599731
LINC01207	0.000599557
LINC00636	0.000599537
AC144450.1	0.000599338
Z68871.1	0.000598482
KCNK15-AS1	0.000598461
CYP51A1-AS1	0.000598352
LINC00657	0.000598129
AC004520.1	0.000598089
LINC01252	0.000598032
MDC1-AS1	0.000597961
LINC00665	0.000597917
BGLT3	0.000597906
DLEU2	0.000597105
RALY-AS1	0.000596579
LINC01016	0.000596474
LINC00668	0.000596246
AC116366.1	0.000596177
LINC01007	0.000596102
MYLK-AS1	0.000596053
LINC00940	0.000596044
LINC00441	0.000595746
AC125807.2	0.000595537
PLCH1-AS1	0.000595366
TRIM52-AS1	0.000595014
AP000221.1	0.000594958
DNM3OS	0.000594802
F11-AS1	0.000594788
AC007663.2	0.000594589
OVAAL	0.000594582
LINC00963	0.000594014
ENST01108	0.000593868
LINC00491	0.000593803
MAPT-AS1	0.00059377
SFTA1P	0.000593663
PAUPAR	0.000593616
AC003681.1	0.000593561
LINC00928	0.000593484
AL357033.2	0.000592932
PCA3	0.000592875
LOC728196	0.000592482
WARS2-IT1	0.000591972
UCHL1-AS1	0.000591969
ZMIZ1-AS1	0.000591777
CCDC26	0.000591395
LMCD1-AS1	0.000591119
LINC00313	0.000590956
SNHG4	0.0005896
PTPRD-AS1	0.000589555
MIR7-3HG	0.000589069
AC009962.1	0.000588708
AC016907.2	0.000588179
INHBA-AS1	0.000588049
PACRG-AS3	0.000587416
MIR9-3HG	0.000587384
PRC1-AS1	0.000587147
FAM212B-AS1	0.000586838
PDCD4-AS1	0.000586627
LINC00319	0.000586579
TRERNA1	0.00058645
AC090198.1	0.0005859
ODF2-AS1	0.000584834
LHX1-DT	0.000584728
AC010731.3	0.000584652
AC012555.1	0.000584561
LINC00271	0.000584464
LINC02346	0.000584331
GAS5-AS1	0.000583902
ILF3-AS1	0.000583718
PROX1-AS1	0.000583661
KMT2E-AS1	0.000583381
NCK1-AS1	0.000583024
MIR583HG	0.000582876
RUSC1-AS1	0.000582417
LINC00162	0.000582292
AC005523.2	0.000582033
AC109779.1	0.000581633
LINC01224	0.000581011
PSORS1C3	0.000580378
HCG11	0.00058033
PCGEM1	0.000580252
PTPRG-AS1	0.000580151
LINC00926	0.000580127
AC139887.2	0.000579843
LINC00305	0.000579808
BAALC-AS1	0.000579257
LINC01104	0.000578623
AL354696.2	0.000578612
ATP2B1-AS1	0.000577925
AL357093.1	0.000577812
AL353608.3	0.000577567
AL133367.1	0.000577013
AP001029.2	0.000576797
RP11-396F22.1	0.000576682
NR2F1-AS1	0.000576348
GASAL1	0.000576188
AIRN	0.000575414
MSC-AS1	0.000575285
PRKCZ-AS1	0.000574452
LINC01384	0.000574338
LINC00649	0.000574145
TUNAR	0.000574007
CD81-AS1	0.000573993
PXN-AS1	0.000573724
SLC16A1-AS1	0.00057339
LINC01089	0.000573163
MIR4697HG	0.000573063
LINC01018	0.000572945
LINC00562	0.000572034
DARS-AS1	0.000571784
STXBP5-AS1	0.000571723
AL136309.2	0.000571645
RP11-296A18.3	0.000571435
RFPL1S	0.000571312
KIZ-AS1	0.00057118
PACERR	0.000570726
VLDLR-AS1	0.000570463
DCTN1-AS1	0.000570393
TSIX	0.000570369
IGF2-AS	0.000569875
LINC00689	0.000569556
WEE2-AS1	0.00056948
FAM138D	0.000569253
AL022322.2	0.000569182
AC087482.1	0.00056893
DGCR10	0.000568908
AC023115.3	0.000568628
TTC28-AS1	0.000568371
HOXA-AS3	0.000568305
USP3-AS1	0.000568039
AC015849.12	0.000567957
AC093157.1	0.000567521
HMMR-AS1	0.000567422
LINC00515	0.000567295
MIR181A2HG	0.000567264
AC103740.1	0.000567167
AL365203.2	0.000567149
AC009061.2	0.000566472
AL590999.1	0.000566099
AC004803.1	0.000565478
ENST00000547415	0.000565129
ENST00000518554	0.000565129
ENST00000520186	0.000565129
ENST00000559981	0.000565129
SEC24B-AS1	0.00056462
MRAK088388	0.000564504
MRAK081523	0.000564504
ITGB2-AS1	0.000564501
FGF14-AS2	0.000564069
PGM5P3-AS1	0.000563962
LINC00927	0.000563715
IFNG-AS1	0.000563359
LINC00426	0.000563007
NIFK-AS1	0.000562889
AL359915.2	0.000562871
LINC00639	0.000562857
CCNT2-AS1	0.000562315
GMDS-AS1	0.000562232
SIRPG-AS1	0.000562051
AC010271.1	0.000561894
OVCH1-AS1	0.000561626
NEXN-AS1	0.000560885
EMX2OS	0.000560589
CADM3-AS1	0.000560474
OLMALINC	0.000560245
SNHG18	0.000560149
AC005076.1	0.000559702
AZIN1-AS1	0.000559207
AC093627.7	0.000558944
FAM181A-AS1	0.00055892
AL158152.1	0.000558908
AC098864.1	0.000558747
AC245452.1	0.000558497
LINC-MD1	0.000558329
RAMP2-AS1	0.000558326
LINC00887	0.000558029
AC025171.2	0.000557777
AC126696.2	0.000556855
DGUOK-AS1	0.000556427
DLG1-AS1	0.000556246
AL139011.1	0.000556033
TMEM191C	0.000555871
AC105105.1	0.000555755
CCND2-AS1	0.000555653
AL117378.1	0.000555445
AC007823.1	0.000555339
MEF2C-AS1	0.000555261
SSBP3-AS1	0.000555243
AC010636.2	0.000555171
ATP13A4-AS1	0.000554982
LINC01366	0.000554833
SH3BP5-AS1	0.000554296
LINC00622	0.000553976
HCG25	0.000553941
LRRC2-AS1	0.000553818
APCDD1L-AS1	0.000553626
AF117829.1	0.000553421
MEOX2-AS1	0.000553397
NPHP3-AS1	0.000553391
AC105285.1	0.00055338
ZBED3-AS1	0.000553321
LINC00173	0.000553188
VAC14-AS1	0.000553014
LINC01128	0.000552992
SLC26A4-AS1	0.000552623
ZNF436-AS1	0.000552609
AC107375.1	0.000552267
AP001505.1	0.000552198
LINC01303	0.000552159
GATA2-AS1	0.000552103
MUC20-OT1	0.000551835
CLIP1-AS1	0.000551746
LINC00691	0.000551181
Z93930.2	0.00055109
RUNDC3A-AS1	0.000551076
AL022322.1	0.000551005
DACT3-AS1	0.000550944
AC106739.1	0.000550646
AC009948.1	0.000550622
AL513550.1	0.000550576
AC005261.1	0.000550511
DIO2-AS1	0.000550247
GTF3C2-AS1	0.000550108
LINC01227	0.00055005
AC107959.2	0.000549934
LINC01141	0.000549831
AC092535.3	0.000549718
AC012368.1	0.000549648
TMEM147-AS1	0.000549518
AC016717.2	0.000549446
OTX2-AS1	0.00054939
AC074117.1	0.000549212
LINC01516	0.000549137
FRMD6-AS1	0.000549011
AC008691.1	0.000548981
DGCR9	0.000548639
PIK3CD-AS2	0.000548593
AC021054.1	0.00054844
FAM223A	0.000548414
COL18A1-AS1	0.000548049
LINC00865	0.000547154
NUP50-AS1	0.000547045
KRTAP5-AS1	0.000546904
TRAF3IP2-AS1	0.000546841
PDZRN3-AS1	0.000546789
FMR1-AS1	0.000546696
LINC01291	0.000546695
MIR181A1HG	0.000546693
LINC01778	0.00054647
PINK1-AS	0.000546411
LINC00842	0.000546151
MMP25-AS1	0.000546113
FAM225A	0.000546049
LINC01293	0.000545813
TAPT1-AS1	0.000545804
LEMD1-AS1	0.000545576
AC018809.2	0.000545522
AL021392.1	0.000545485
AF111167.2	0.000545281
AL121944.1	0.000545277
LINC02202	0.000545276
LINC01358	0.000545198
HDAC2-AS2	0.000544856
AC010980.2	0.000544804
RNF144A-AS1	0.000544693
LINC01825	0.000544553
MORF4L2-AS1	0.000544512
AC008429.1	0.000544403
RNF139-AS1	0.000544275
AC068790.9	0.000544195
STARD4-AS1	0.000544193
APTR	0.000544181
MIMT1	0.000544156
AP003486.1	0.000544038
LINC01527	0.000543965
PSMB8-AS1	0.00054396
GPC6-AS1	0.000543673
LINC00945	0.000543411
BCDIN3D-AS1	0.000543203
AL031595.2	0.000542997
TMEM191A	0.00054292
LINC00605	0.000542842
AC055713.1	0.000542768
AC036108.3	0.000542722
AP002026.1	0.00054264
AC023157.3	0.000542589
AC107079.1	0.000542347
LBX2-AS1	0.000542259
LINC01115	0.000542227
CFLAR-AS1	0.000542165
LINC01504	0.000542059
NOP14-AS1	0.000541945
CYP1B1-AS1	0.000541698
AL592528.1	0.000541673
LRRC75A-AS1	0.000541563
AC019117.1	0.000541213
AC012594.1	0.000541194
MIATNB	0.000540829
AC090579.1	0.000540348
AC132192.2	0.00054026
AP001160.3	0.00054025
LINC00884	0.000539976
AC008033.3	0.000539938
LINC00652	0.000539736
AL392172.1	0.00053968
MDS2	0.000539518
PCDH9-AS1	0.000539416
UBAC2-AS1	0.000539355
SCAMP1-AS1	0.000539271
AC000067.1	0.000539106
LINC00893	0.000539031
AC069277.1	0.000538993
JAZF1-AS1	0.000538911
HTT-AS	0.000538906
EXTL3-AS1	0.000538831
AC113615.1	0.000538709
AC019205.1	0.000538632
SDCBP2-AS1	0.000538631
LINC01569	0.000538103
KANSL1-AS1	0.000537857
LINC02384	0.000537733
AL162591.2	0.000537724
AC023794.7	0.000537318
AC008278.2	0.000537282
LINC01094	0.000537148
PAXBP1-AS1	0.000537048
RAB30-AS1	0.000536933
KIF9-AS1	0.000536433
LIMD1-AS1	0.000535844
THUMPD3-AS1	0.000535774
AL096678.1	0.000535473
UBOX5-AS1	0.000535408
TNFRSF14-AS1	0.000535229
AC022075.2	0.000535121
AC034231.1	0.000534889
LINC01381	0.000534783
ZNF529-AS1	0.000534589
AC145285.2	0.000534286
AC016705.2	0.000534249
AL162311.3	0.0005335
AC007384.1	0.00053346
AC021739.2	0.000533356
AC097534.2	0.000532987
AL357060.1	0.000532521
AC108062.1	0.000532088
AC025263.1	0.000532081
C9ORF41-AS1	0.000532063
AC093591.2	0.000531921
IGFBP7-AS1	0.000531825
AL138976.2	0.000531416
AC107884.1	0.0005313
SEMA3F-AS1	0.000531124
SCOC-AS1	0.00053108
AL137784.2	0.000530934
AC004895.1	0.000530785
AL359220.1	0.000530691
ZBED5-AS1	0.000530312
AC102953.2	0.000530172
LINC01285	0.000530103
AP002358.1	0.000530077
RP11-79H23.3	0.000529578
PRR34-AS1	0.000529455
HCG23	0.000528912
SNHG10	0.000528761
AC010809.2	0.000528625
AC011511.2	0.00052851
BASP1-AS1	0.00052838
INE1	0.000528034
AC007388.1	0.000527916
AC004540.1	0.000527894
TMC3-AS1	0.000526653
HCG21	0.000526362
AL157714.2	0.00052608
AC009686.2	0.000525581
AL589642.1	0.000525172
AC093525.6	0.00052488
AC120498.1	0.000524632
LINC01521	0.000524302
AC020916.1	0.000524011
AC083837.1	0.000523344
SEPSECS-AS1	0.000523126
SEPT4-AS1	0.000521908
AL109659.2	0.000520989
AC010894.3	0.000520957
HOXC-AS1	0.000520868
AC007952.6	0.000520751
AC005332.5	0.000520445
AC002454.1	0.000519954
AC092910.3	0.000519424
LHFPL3-AS2	0.000518173
AC100800.1	0.000517964
AL450992.2	0.000517893
AL157838.1	0.000517636
LINCMD1	0.000516358
AL354813.1	0.000515869

## Sheet: Table S1-3
Table S1-3: Stable probability of potential lncRNAs for lung adenocarcinoma by LRWRHLDA
lncRNA	P-value
ZNF295-AS1	0.0175435
LINC01969	0.01754
PRKCZ-AS1	0.0175301
PIK3CD-AS2	0.0120317
GMDS-AS1	0.0120169
FAM83A-AS1	0.0107857
ACTA2-AS1	0.0107818
LINC00635	0.0107628
LINC01207	0.00856624
LINC00941	0.00716176
LINC00483	0.00701536
HMMR-AS1	0.00668941
RGMB-AS1	0.00533862
LINC00857	0.00522217
MACC1-AS1	0.00516827
LINC00707	0.00502077
ROR1-AS1	0.00494239
LINC00665	0.00458097
CEBPA-AS1	0.00427209
LINC00312	0.00424931
LINC00982	0.00395692
SFTA1P	0.00378867
HOXA-AS3	0.00352852
SOX21-AS1	0.00319878
CASC11	0.00311409
LINC00324	0.00307604
LINC00319	0.00292279
LINC00472	0.00286141
FBXL19-AS1	0.0027665
TTN-AS1	0.00276322
TMPO-AS1	0.0027514
LINC00467	0.00254285
SBF2-AS1	0.00237288
MNX1-AS1	0.00233106
LINC00461	0.00228695
NNT-AS1	0.00227897
ABHD11-AS1	0.00214511
DRAIC	0.00204198
LOC554202	0.00190689
BLACAT1	0.00189703
MIR155HG	0.00189045
FER1L4	0.00187193
FTX	0.00170419
HAGLR	0.00167949
LINC-PINT	0.00167641
LINC00511	0.00165357
FEZF1-AS1	0.00164413
SNHG3	0.00162297
NORAD	0.00154735
FENDRR	0.0015461
SNHG14	0.00150037
TINCR	0.00149464
RMRP	0.00148701
SNHG12	0.00146247
LINC00460	0.0014576
CHRF	0.00145622
LUCAT1	0.0013051
CASC9	0.00130293
DGCR5	0.00130109
LINC00152	0.00129594
NPTN-IT1	0.00128175
OIP5-AS1	0.00125112
DLX6-AS1	0.00121233
HOTAIRM1	0.00117685
SNHG5	0.00112731
SNHG7	0.00112632
LNCRNA-ATB	0.00111678
HCP5	0.00107025
TP73-AS1	0.00105285
SNHG6	0.00104744
MIR31HG	0.00102336
ANRIL	0.00101227
HNF1A-AS1	0.000997501
HOXA11-AS	0.000983271
DANCR	0.000982056
SPRY4-IT1	0.000964185
CASC2	0.000920741
LINC-ROR	0.000901663
CCAT1	0.000887009
HOTTIP	0.000869383
AFAP1-AS1	0.0008577
KCNQ1OT1	0.000829293
CRNDE	0.000756381
FOXP4-AS1	0.000747058
XIST	0.000697903
MIAT	0.000692376
UCA1	0.000692321
NEXN-AS1	0.000681038
GAS5	0.000654691
VPS9D1-AS1	0.000652408
TERC	0.000648929
CDKN2B-AS1	0.000647098
TUBB2A	0.000636565
TUG1	0.000634203
AC018413.1	0.000620015
NEAT1	0.000615408
MSTO2P	0.000613655
AL157838.1	0.000588694
HOTAIR	0.000581501
PVT1-5	0.000581377
AC026166.2-001	0.000580623
ZEB1	0.000579774
MEG3	0.000578759
AL022322.2	0.000577497
AC019197.1	0.000577112
AF119895	0.000577049
N335586	0.000577049
SNHG6-003	0.000577049
HCAL	0.000577049
NRAL	0.000577049
SATB2-AS1	0.000575333
TRERNA	0.000573558
RBM24	0.000573354
RNPC1	0.000573354
MT1DP	0.000572717
CAMTA1	0.000572717
M59227	0.000570316
LOC150622	0.000570316
Z93930.2	0.00057016
ENST01108	0.000569154
LINC00894-002	0.000565701
GUARDIN	0.000563642
KLKP1	0.000562607
LINC00313	0.000562275
AC068888.1	0.000561371
CTA	0.000560132
N340790	0.000557715
LNC34A	0.00055589
RP11-190D6.2	0.000554867
AL022322.1	0.000554358
MALAT1	0.000551749
OGFRP1	0.000550171
LINC01856	0.000548871
UNIGENE56159	0.000548478
DSCAM-AS1	0.000546196
LINC01006	0.000545899
RALY-AS1	0.000545141
UFC1	0.00054505
MIR2052HG	0.000545019
CSMD2-AS1	0.00054414
ATB	0.000543353
BC032469	0.000542628
TTC28-AS1	0.000541928
LINC01138	0.000541059
AC008033.3	0.000540175
H19	0.000539417
LINC01502	0.00053919
CCAT2	0.000538794
MLK7-AS1	0.00053802
AC026904.1	0.0005377
LINC00673	0.00053768
RASSF1-AS1	0.000535846
AL139011.1	0.000535486
HEIH	0.000534445
SOX2OT	0.000534406
CNALPTC1	0.000533907
TGFB2-OT1	0.000533708
NLC1-C	0.000533685
PTENP1-AS	0.000533525
SMARCC2	0.000533464
SKP2	0.000533243
GM15290	0.000533146
DQ192290	0.000533056
STARD13	0.000532952
D63785	0.000532854
AC008268.1	0.000532727
LOC100129148	0.000532543
ST8SIA6-AS1	0.000532227
ASLNC02525	0.000532019
FOXD3-AS1	0.000531987
LINC00969	0.00053181
DSCR8	0.000531528
RFPL1S	0.000531266
AL031123.2	0.000531127
AP001029.2	0.000531021
LINCRNA-P21	0.000531009
LINC01021	0.000530935
MT1JP	0.000530889
LINC00174	0.000530806
DPP10-AS1	0.000530769
GIHCG	0.000530709
PCAT14	0.00053069
AF113014	0.000530458
KRAL	0.000530342
SIRT1-AS	0.00053006
AC003681.1	0.000529957
MAP3K20	0.000529714
FABP5P3	0.000529591
LINC01268	0.000529359
SENCR	0.000529301
LINCRNA-ROR	0.000528618
LINC01296	0.000528345
TDRG1	0.000527832
ZNFX1-AS1	0.000527577
DIO3OS	0.000527073
LOC553103	0.000526968
LET	0.000526604
KCNK15-AS1	0.000526557
RP11-436H11.5	0.000526488
EPB41L4A-AS2	0.000526136
LINC01133	0.000525991
XLOC_006390	0.000525892
KCNQ1DN	0.000525858
AKR7L	0.000525087
AC010731.3	0.000524743
AC004895.1	0.00052426
NBAT1	0.000524128
DLGAP1-AS2	0.000524082
LINC00302	0.000524033
AC015971.1	0.00052403
AC036108.3	0.000523859
CAT104	0.000523373
PFKFB2	0.000523277
HOST2	0.000523243
RP11-552M11.4	0.000523223
HOXD-AS1	0.000523105
EWSAT1	0.00052307
UCHL1-AS1	0.00052298
LINC01410	0.000522965
AC139887.2	0.000522776
PAX8-AS1-N	0.000522566
XLOC_008466	0.000522279
LNC015192	0.000522093
BC040587	0.000521904
PRLB	0.000521851
RSU1P2	0.000521334
MIR210HG	0.000521156
AC079089.1	0.000521096
FAL1	0.000520572
PLNCRNA-1	0.000520436
PTENP1	0.000520415
PDIA3P	0.000520381
MAGI2-AS3	0.000520007
Z68871.1	0.000519849
GCASPC	0.000519692
FTH1P3	0.000519316
AC103740.1	0.000518918
HDAC2-AS2	0.000518873
ODRUL	0.000518604
LEXIS	0.000518123
TTTY15	0.000518118
CTNNAP1	0.000517854
UCOO2KMD.1	0.000517752
LINC00032	0.000517742
N-BLR	0.000517652
LINC-NED125	0.000517184
RP4	0.000517152
UCC	0.000517064
SGO1-AS1	0.000516934
DLGAP4-AS1	0.000516717
UICLM	0.00051668
MYCNOS-01	0.000516665
CASC8	0.000516599
ENST00000535511	0.000516257
PCBP2-OT1	0.000515837
FLJ22447	0.000515737
MIR100HG	0.000515294
GAPLINC	0.000515262
LINC00636	0.00051487
HAGLROS	0.000514802
MINCR	0.00051461
ZNF667-AS1	0.00051407
PRINS	0.00051376
MIR583HG	0.000513597
AC009113.1	0.000513562
LINC00598	0.000513442
SH3BP5-AS1	0.000513395
MALINC1	0.000512427
LINC00858	0.000512349
CASC7	0.000512154
PRNCR1	0.000511721
AC015849.12	0.000511485
MHENCR	0.000511462
LINC-223	0.00051142
LINC00305	0.000510827
HOXB-AS3	0.000510755
AL162586.1	0.000510683
MDC1-AS1	0.000510464
ZBTB20-AS4	0.000509885
TPM1-AS	0.000509829
SACS-AS1	0.000509326
NOP14-AS1	0.000508962
RP11-169D4.1	0.000508297
ZNF674-AS1	0.000508246
ILF3-AS1	0.000508185
LINC00606	0.000508133
MIR22HG	0.000508024
TALNEC2	0.000507817
AC010636.2	0.000507007
AC105105.1	0.000506847
ENTPD3-AS1	0.000506269
LNCARSR	0.000506269
TMEM132D-AS1	0.000505134
C2DAT1	0.000505102
SNHG8	0.000505097
PTCSC3	0.000505085
LINC00473	0.000505028
CTB-180A7.6	0.000504336
CASC2C	0.000504265
MIR7-3HG	0.000503923
BGLT3	0.00050389
AL135905.1	0.000503767
OTUD6B-AS1	0.000503576
AL357033.2	0.000503531
GATA3-AS1	0.000503441
ZFAS1	0.000503292
DCST1-AS1	0.000502924
ITGB2-AS1	0.000502781
KRT7-AS	0.000502736
ATP13A4-AS1	0.000502554
SLC16A1-AS1	0.000502535
AP001505.1	0.000502326
PCAT1	0.000502285
MIR4435-2HG	0.000502253
LINC01671	0.000502221
PCAT6	0.000502105
LINC00940	0.000502086
AP001160.3	0.000501856
AP000695.4	0.000501844
MCM3AP-AS1	0.00050143
LINC02086	0.000501416
LINC00261	0.000501352
LINC00160	0.000501321
LINC01007	0.0005013
UBOX5-AS1	0.000501202
PVT1	0.000500889
AP000221.1	0.000500719
AC102953.2	0.000500654
BTG3-AS1	0.00050042
LINC01778	0.000500387
FLVCR1-AS1	0.000500344
GACAT2	0.000500327
AC087482.1	0.000500263
DLEU1	0.000500236
LPP-AS2	0.000500214
TCL6	0.000500196
LINC00974	0.000500193
AC109779.1	0.000500135
PWRN1	0.000500002
RAD51-AS1	0.000499998
SCAMP1-AS1	0.000499939
Z95114.1	0.000499856
BAIAP2-AS1	0.00049952
SNRK-AS1	0.000499512
ZEB2-AS1	0.000499438
BOK-AS1	0.000498703
MIMT1	0.000498301
LINC01287	0.000498288
LOC728196	0.000498144
ADAMTS9-AS2	0.000497811
SNHG1	0.000497785
LINC00963	0.00049777
LINC00657	0.000497573
BCAR4	0.000497492
AC090510.3	0.000497477
SNHG4	0.00049724
SNHG20	0.000497237
SNHG18	0.000496977
MSC-AS1	0.000496863
MIR503HG	0.000496788
AL357060.1	0.000496748
AL162591.2	0.000496697
HIPK1-AS1	0.000496666
EHHADH-AS1	0.000496476
LINC00346	0.000496447
AC034231.1	0.000496097
AC011997.1	0.000496037
CASC15	0.00049568
TRIM36-IT1	0.000495502
MME-AS1	0.000495423
RP11-838N2.4	0.000495306
LINC01088	0.000495241
RAMP2-AS1	0.000495003
LINC00601	0.000494957
GASAL1	0.000494635
LINC00672	0.00049459
AC124798.1	0.000494554
LINC00538	0.000494383
SLC7A11-AS1	0.000494267
NR2F1-AS1	0.000494239
PLCH1-AS1	0.000494068
AC105285.1	0.000493916
LINC00901	0.000493853
DUXAP8	0.000493777
MIR9-3HG	0.0004937
HULC	0.000493634
RP11-296A18.3	0.000493538
AC023794.7	0.000493506
BACE1-AS	0.000493305
SNHG16	0.000493272
LINC00675	0.000493205
LEF1-AS1	0.000493154
MIR143HG	0.000493137
CBR3-AS1	0.000493077
AC132192.2	0.000493059
PAX8-AS1	0.000493035
C5ORF66-AS1	0.000493028
LINC00052	0.000492983
PART1	0.000492908
SNHG11	0.000492824
PCAT7	0.000492537
MYLK-AS1	0.0004925
LINC00491	0.000492358
HTR2A-AS1	0.000492274
SOX2-OT	0.000491878
CTB-89H12.4	0.000491827
LINC01426	0.00049176
LINC00959	0.000491719
BANCR	0.000491607
RPL34-AS1	0.000491039
AGAP2-AS1	0.000491039
NKILA	0.000490943
TUSC8	0.000490833
ZNF350-AS1	0.000490818
DBH-AS1	0.00049064
FIRRE	0.00049061
ATP2B1-AS1	0.000490518
SOCS2-AS1	0.000490427
MUC2	0.000490365
LINC00520	0.000490348
TRPM2-AS	0.000490294
AC004520.1	0.000490037
TMEM51-AS1	0.000489928
HOXA-AS2	0.000489818
HCG11	0.00048979
ADPGK-AS1	0.000489707
LINC00176	0.00048963
SNHG15	0.000489475
LINC01405	0.000489362
SUCLG2-AS1	0.00048936
AC145285.2	0.000489196
TRIM52-AS1	0.000489186
TUSC7	0.000489116
F11-AS1	0.000489077
AC023115.3	0.000489015
ENST00000559981	0.000488594
ENST00000518554	0.000488594
ENST00000520186	0.000488594
ENST00000547415	0.000488594
FAM138D	0.000488511
LINC00993	0.000488425
NBR2	0.000488234
AC010980.2	0.000488183
AL121944.1	0.000488139
GAS5-AS1	0.000487947
LINC00926	0.000487841
RP11-317J10.2	0.000487837
OVAAL	0.000487802
MAPKAPK5-AS1	0.000487716
KRTAP5-AS1	0.00048771
MAMDC2-AS1	0.000487428
AC008691.1	0.000487356
WARS2-IT1	0.000487355
MMP25-AS1	0.000486978
LMCD1-AS1	0.000486948
GACAT3	0.000486503
PAN3-AS1	0.000486375
RUSC1-AS1	0.000486305
AC016907.2	0.000486286
BCYRN1	0.000486283
PSORS1C3	0.000486132
AL359915.2	0.000485953
AC000067.1	0.00048586
LINC00161	0.000485678
ADARB2-AS1	0.000485664
DLEU7-AS1	0.00048563
WT1-AS	0.000485577
CTD-2020K17.1	0.000485544
HCG21	0.000485494
EGFLAM-AS1	0.000485276
AC107079.1	0.000485159
PAUPAR	0.000484968
DLEU2	0.000484959
PRC1-AS1	0.000484585
AC125807.2	0.000484534
AC113615.1	0.000484518
BDNF-AS	0.00048449
LINC01152	0.00048433
EGOT	0.000484295
LINC00668	0.000484184
LINC00928	0.000484139
LINC00339	0.000484121
MACROD2-AS1	0.000484092
AC107959.2	0.000484037
OVCH1-AS1	0.000484037
SLC25A25-AS1	0.000484021
AL353608.3	0.000484018
MBNL1-AS1	0.000483969
LINC01158	0.000483886
A2M-AS1	0.000483804
AC005261.1	0.000483801
SNHG17	0.000483619
DNM3OS	0.000483571
AL357093.1	0.000483552
GSEC	0.000483481
RP11-909B2.1	0.000483475
LINC01234	0.000483403
GATA6-AS1	0.000483374
ST3GAL6-AS1	0.000483281
AC069277.1	0.000483272
WEE2-AS1	0.000483096
IGF2-AS	0.000482981
AC110615.1	0.00048288
AL133367.1	0.000482606
AL157714.2	0.000482595
ZEB1-AS1	0.000482426
PACERR	0.000482322
TMEM147-AS1	0.000482304
TRERNA1	0.000482213
LINC01016	0.000481996
USP3-AS1	0.000481767
DGUOK-AS1	0.000481728
AC106739.1	0.000481662
LINC00535	0.000481487
AL157400.4	0.000481298
NIFK-AS1	0.000481231
AC022075.2	0.000481142
AC007823.1	0.00048111
GABPB1-AS1	0.000481106
LRRC75A-AS1	0.000481099
ZNF582-AS1	0.000481082
TP53TG1	0.000480996
AC055713.1	0.000480894
ZFHX4-AS1	0.000480885
VLDLR-AS1	0.000480865
MIR4697HG	0.000480824
MDS2	0.000480793
LINC01503	0.000480711
AC005523.2	0.000480685
MRAK088388	0.000480676
MRAK081523	0.000480676
AC107375.1	0.000480644
PDCD4-AS1	0.000480632
AC025171.2	0.000480535
FOXC2-AS1	0.000480533
AC144450.1	0.000480315
KLF3-AS1	0.000480159
TMEM191A	0.000480158
NCK1-AS1	0.00047995
AC087521.1	0.000479906
SLC26A4-AS1	0.000479837
LINC01018	0.000479781
AC012555.1	0.000479722
AL137784.2	0.000479694
PROX1-AS1	0.000479675
PTPRD-AS1	0.00047965
FAM223A	0.000479597
FAM212B-AS1	0.000479586
LINC01089	0.000479549
HIF1A-AS2	0.000479543
PCA3	0.0004795
PXN-AS1	0.000479496
TMEM191C	0.000479464
AIRN	0.000479449
BAALC-AS1	0.000479374
GTF3C2-AS1	0.000479366
LINC01224	0.000479343
UXT-AS1	0.000479292
NUP50-AS1	0.000479253
AC019205.1	0.000479187
XIAP-AS1	0.000479187
VAC14-AS1	0.000479129
PCGEM1	0.000479108
EMX2OS	0.000479038
DLG1-AS1	0.000478997
MUC20-OT1	0.000478953
AP002026.1	0.000478936
LINC01521	0.000478825
LINC01303	0.000478793
LINC00294	0.000478714
PTPRG-AS1	0.000478481
ENTPD1-AS1	0.000478479
FOXD2-AS1	0.000478416
CARL	0.000478363
AC010271.1	0.00047834
VIM-AS1	0.000478302
FGF14-AS2	0.000478242
RP11-396F22.1	0.000478232
AC009948.1	0.00047808
AL513550.1	0.000478031
CYP51A1-AS1	0.00047803
INHBA-AS1	0.000477903
CCNT2-AS1	0.0004778
FLNB-AS1	0.000477795
OLMALINC	0.000477675
AC016717.2	0.00047761
AC025263.1	0.000477605
AC107884.1	0.000477549
AZIN1-AS1	0.000477517
TSIX	0.00047745
LINC00265	0.000477377
AL021392.1	0.000477313
LINC00271	0.000477268
CCDC26	0.000477225
LINC01285	0.000477211
LINC01291	0.000476993
DARS-AS1	0.000476958
LINC01358	0.000476844
LINC-MD1	0.000476784
DIO2-AS1	0.000476673
AL117378.1	0.000476598
LINC00659	0.000476545
PSMB8-AS1	0.000476398
AL158152.1	0.000476312
AC105461.1	0.00047628
CASC19	0.00047619
LINC00162	0.000476168
GNG12-AS1	0.000476118
AL162311.3	0.000476109
LINC00173	0.000476037
HCG23	0.000475834
AC008429.1	0.000475758
LINC00441	0.000475662
AC100800.1	0.00047565
SDCBP2-AS1	0.000475586
STXBP5-AS1	0.00047536
LINC00649	0.000475356
LINC01384	0.000475296
AC012368.1	0.000475213
AF111167.2	0.000475181
AC093157.1	0.000475065
MAPT-AS1	0.000474935
AC004540.1	0.000474904
AL365203.2	0.000474885
TRAF3IP2-AS1	0.000474838
AC010809.2	0.000474792
RUNDC3A-AS1	0.000474677
LAMA5-AS1	0.000474669
AL392172.1	0.000474588
LINC01764	0.00047456
AC018809.2	0.000474464
AC108062.1	0.000474339
LINC02202	0.000474302
RPPH1	0.000474296
LINC01504	0.000474105
AC021054.1	0.000474072
AC245452.1	0.000474035
LINC01527	0.000474017
AC097534.2	0.000473642
AC090198.1	0.000473615
LINC01569	0.000473554
AC114763.1	0.000473517
AC098864.1	0.0004734
MIR600HG	0.000473338
LINC00562	0.000473182
LINC01115	0.000473177
AC009962.1	0.000473167
C21ORF62-AS1	0.000473107
CAHM	0.000473083
LBX2-AS1	0.000473079
ZNF436-AS1	0.00047306
STARD4-AS1	0.000473057
AL031595.2	0.000472948
AC004803.1	0.00047277
LINC00865	0.000472735
AC120498.1	0.000472626
LINC01104	0.000472567
AC016705.2	0.000472462
TUNAR	0.000472288
TDRKH-AS1	0.000472189
C9ORF41-AS1	0.000472049
AL592528.1	0.000472025
AF117829.1	0.000472022
LINC00689	0.000472012
AC074117.1	0.000472011
KMT2E-AS1	0.000471995
LIMD1-AS1	0.000471953
AC023157.3	0.000471931
AC021739.2	0.000471899
AC005076.1	0.000471851
ZBED3-AS1	0.000471848
AL590999.1	0.000471707
AC093591.2	0.000471669
MIATNB	0.000471659
MEOX2-AS1	0.000471648
LINC00515	0.000471646
COL18A1-AS1	0.000471628
ZNF529-AS1	0.000471479
AC068790.9	0.000471381
LINC00639	0.000471377
LINC01128	0.00047137
AC093525.6	0.000471345
AP003486.1	0.000471167
MEF2C-AS1	0.000470766
AC090579.1	0.000470619
AL354696.2	0.00047059
LEMD1-AS1	0.000470466
LINC01825	0.0004704
AC009061.2	0.00047037
LINC00691	0.00047036
AC009686.2	0.000470116
KIZ-AS1	0.000469851
AL358334.2	0.000469813
SNHG10	0.000469784
AL096678.1	0.000469519
LINC02384	0.000469516
DCTN1-AS1	0.000469431
KIF9-AS1	0.000469396
SIRPG-AS1	0.000469228
INE1	0.000469174
UBL7-AS1	0.000469169
AL138976.2	0.000469097
NPHP3-AS1	0.000468935
DGCR9	0.000468909
KANSL1-AS1	0.000468882
APCDD1L-AS1	0.000468865
AC020916.1	0.000468814
MORF4L2-AS1	0.00046872
CLIP1-AS1	0.000468541
LINC00887	0.000468529
TMC3-AS1	0.000468454
CYP1B1-AS1	0.000468447
SEPSECS-AS1	0.000468215
AC126696.2	0.000468212
PINK1-AS	0.000468186
AC093627.7	0.000468121
DGCR10	0.00046806
LINC00893	0.000467865
RNF139-AS1	0.000467681
AC007388.1	0.000467666
ODF2-AS1	0.000467503
LINC00605	0.000467474
DACT3-AS1	0.000467404
LINC01366	0.000467356
CADM3-AS1	0.000467344
BASP1-AS1	0.000467165
LINC00884	0.000467041
AL136309.2	0.000467021
AC019117.1	0.000467015
LINC00945	0.000466931
SEMA3F-AS1	0.000466734
HAR1B	0.000466696
EXTL3-AS1	0.00046666
FAM181A-AS1	0.000466646
PGM5P3-AS1	0.000466527
AC092535.3	0.000466476
CFLAR-AS1	0.000466445
SEC24B-AS1	0.000466402
OTX2-AS1	0.000466377
LINC01094	0.000466239
CCND2-AS1	0.00046613
AL133467.2	0.000466009
MIR181A1HG	0.000465953
LINC00652	0.000465847
AC008278.2	0.000465521
AL589642.1	0.000465495
RAB30-AS1	0.000465482
LINC00927	0.000465436
LINC00842	0.000465339
GPC6-AS1	0.00046502
BCDIN3D-AS1	0.000464952
SSBP3-AS1	0.00046485
FRMD6-AS1	0.00046446
AC012594.1	0.00046415
TAPT1-AS1	0.000464141
LINC01141	0.000464054
GATA2-AS1	0.000463901
THUMPD3-AS1	0.000463874
ZMIZ1-AS1	0.000463829
AL109659.2	0.000463611
LINC01252	0.000463589
IGFBP7-AS1	0.00046335
AC087164.1	0.000463294
MIR181A2HG	0.000463162
PRR34-AS1	0.000463151
LHX1-DT	0.000463106
LRRC2-AS1	0.000463012
AC010894.3	0.000462619
APTR	0.000462618
LINC01516	0.000462543
IFNG-AS1	0.000462533
RNF144A-AS1	0.000462471
JAZF1-AS1	0.000462437
PACRG-AS3	0.000462315
HAR1A	0.000462298
AC007663.2	0.000461952
AC008063.2	0.000461816
SEPT4-AS1	0.000461744
LINC01293	0.000461628
AC092910.3	0.00046129
PCDH9-AS1	0.000460846
AC083837.1	0.000460811
UBAC2-AS1	0.000460702
TNFRSF14-AS1	0.000460576
AC007952.6	0.000459972
LINC00622	0.000459658
AC002454.1	0.000459635
AL450992.2	0.000459401
AC011511.2	0.000459236
FAM225A	0.000459002
AP002358.1	0.000458951
LINC01381	0.000458244
LINC01227	0.000458194
AC116366.1	0.000458028
EDNRB-AS1	0.000457971
LINC02346	0.000457549
AC007384.1	0.000457508
AC005332.5	0.00045748
AL354813.1	0.000457319
CD81-AS1	0.000457236
PTPRJ-AS1	0.000457165
LHFPL3-AS2	0.000456911
FMR1-AS1	0.000456856
SCOC-AS1	0.000456767
HOXC-AS1	0.000456403
LINC00426	0.000456268
RP11-79H23.3	0.000455954
PAXBP1-AS1	0.000455543
LINCMD1	0.000454926
ZBED5-AS1	0.000454596
PDZRN3-AS1	0.000454537
HCG25	0.000453778
AL359220.1	0.000452223
HTT-AS	0.000446472

## Sheet: Table S1-4
Table S1-4: Stable probability of potential lncRNAs for stomach cancer by LRWRHLDA
lncRNA	P-value
M59227	0.0176673
LOC150622	0.0176673
MUC2	0.0176392
AKR7L	0.0176168
AC110615.1	0.0176164
AC079089.1	0.0175866
PWRN1	0.0175847
SUCLG2-AS1	0.0175834
AL162586.1	0.0175791
LINC01856	0.017577
EGFLAM-AS1	0.0175541
MYLK-AS1	0.0117136
ENTPD1-AS1	0.0117114
RPL34-AS1	0.0102435
KRT7-AS	0.010213
A2M-AS1	0.00999333
MSTO2P	0.00874575
LINC01006	0.00837662
GACAT2	0.00826428
ZFHX4-AS1	0.00784893
SLC7A11-AS1	0.00740919
LINC00901	0.00667972
LINC00941	0.00660133
LET	0.00609509
LOC553103	0.00606418
INHBA-AS1	0.00599915
MDC1-AS1	0.00545832
LINC00668	0.00545387
MACC1-AS1	0.00476155
LINC00675	0.00457649
GATA6-AS1	0.0045161
LINC01158	0.004337
CEBPA-AS1	0.00400179
VPS9D1-AS1	0.00395636
LINC00982	0.00377209
SFTA1P	0.00362957
PRNCR1	0.00331507
GACAT3	0.00319667
LINC00052	0.003143
LINC01296	0.00300101
GAPLINC	0.00295626
SNHG20	0.0028969
AGAP2-AS1	0.00286551
DUXAP8	0.00277548
EGOT	0.00258587
LINC00673	0.00250855
LINC01234	0.00246739
SNHG8	0.00229859
ABHD11-AS1	0.00205667
LINC00261	0.00201405
AC090510.3	0.00188321
LOC554202	0.00186141
TRERNA1	0.00186101
BLACAT1	0.00183628
FER1L4	0.0018154
MIR4435-2HG	0.00171361
FEZF1-AS1	0.0016815
HAGLR	0.00167727
BCAR4	0.00166626
FENDRR	0.00154337
SNHG14	0.00152658
TINCR	0.00149623
DLEU1	0.00148627
SNHG12	0.00146305
PTENP1	0.00144499
RMRP	0.00144425
WT1-AS	0.00143187
SNHG15	0.0014283
CASC15	0.00138853
ZEB1-AS1	0.00135397
HOXA-AS2	0.00134523
HAGLROS	0.00134381
CASC9	0.00133787
TUSC7	0.00133592
LINCRNA-P21	0.00133111
HIF1A-AS2	0.00132714
SNHG16	0.00131859
CBR3-AS1	0.00127791
NPTN-IT1	0.00126816
PCAT1	0.00122153
SNHG7	0.00119823
TDRG1	0.00117648
LNCRNA-ATB	0.00112875
SNHG5	0.00112808
SNHG6	0.00109258
CCAT2	0.00107022
BANCR	0.00106412
MIR31HG	0.00105747
HNF1A-AS1	0.00105573
DANCR	0.00105141
HOXA11-AS	0.00103792
SPRY4-IT1	0.00100172
ZFAS1	0.000991866
LINC-ROR	0.000991443
CCAT1	0.000981475
HOTTIP	0.000973984
CASC2	0.00097087
SSBP3-AS1	0.000955881
SOX2-OT	0.000951292
AFAP1-AS1	0.000950878
SNHG1	0.000940679
HULC	0.000900786
KCNQ1OT1	0.000895821
CRNDE	0.00083682
AC103740.1	0.00081989
AF117829.1	0.00081967
AC092910.3	0.000794172
MIAT	0.000791427
UCA1	0.000790774
XIST	0.000785291
RAB30-AS1	0.000772192
TERC	0.000767826
AC093157.1	0.000757652
PCA3	0.000746122
CTB-180A7.6	0.000739463
MT1DP	0.000732486
CAMTA1	0.000732486
OGFRP1	0.000727218
AL358334.2	0.000725598
FMR1-AS1	0.00072454
GATA2-AS1	0.000723772
AC087164.1	0.000722597
GAS5	0.000722518
RP11-190D6.2	0.000721962
LNC34A	0.000717261
LINC01021	0.000711687
TUG1	0.000710776
CASC19	0.000709956
TRPM2-AS	0.000709145
HCAL	0.000707217
AF119895	0.000707217
N335586	0.000707217
NRAL	0.000707217
SNHG6-003	0.000707217
TUBB2A	0.000706804
EWSAT1	0.000705563
PVT1	0.000705426
PCAT6	0.000704741
AC005332.5	0.000704055
TRERNA	0.000703293
DPP10-AS1	0.000702105
HOTAIR	0.000701172
RAD51-AS1	0.000698705
DBH-AS1	0.000691869
MEG3	0.00069034
MIR583HG	0.000689899
ZEB1	0.000689233
RP11-169D4.1	0.000689129
NEAT1	0.000687476
FOXC2-AS1	0.000686801
ZNF667-AS1	0.000684299
FOXD3-AS1	0.000681582
LINC00969	0.000679589
RBM24	0.000679155
RNPC1	0.000679155
MIR210HG	0.000678807
SNHG10	0.000678562
C5ORF66-AS1	0.000678052
MLK7-AS1	0.000677848
CSMD2-AS1	0.000677822
LINC00959	0.000677062
KMT2E-AS1	0.00067663
LINC01138	0.000676619
LINC00974	0.000675967
AC026166.2-001	0.000675678
N340790	0.000675634
LINC00894-002	0.00067381
CTA	0.000670264
LINC00313	0.000669426
ZNF295-AS1	0.000668842
KLKP1	0.000668608
LINC00520	0.000665719
CAT104	0.000663907
LINC00940	0.000663761
GUARDIN	0.000662711
TTN-AS1	0.000661096
AC093525.6	0.000660087
DSCAM-AS1	0.000659881
SNHG11	0.000659821
DLGAP4-AS1	0.000659373
LINC00601	0.000659294
H19	0.000659076
CDKN2B-AS1	0.000658753
ST8SIA6-AS1	0.000658372
RP11-436H11.5	0.000657486
BC032469	0.000657282
TMEM51-AS1	0.000657065
GIHCG	0.000656186
LINC00174	0.000655476
KCNK15-AS1	0.000654656
CTD-2020K17.1	0.000653982
GCASPC	0.000653474
HIPK1-AS1	0.00065309
LINC01410	0.000651791
BAIAP2-AS1	0.000650536
MAPT-AS1	0.00065052
MAMDC2-AS1	0.000650334
ENST00000535511	0.000648507
DIO3OS	0.000648422
DLEU7-AS1	0.00064797
AC007952.6	0.000646673
AC105461.1	0.00064594
UCC	0.000645898
LAMA5-AS1	0.000645264
UCOO2KMD.1	0.000645251
LINC00176	0.000645173
AC008268.1	0.00064499
SNHG17	0.000644718
LINC01287	0.00064464
RP11-552M11.4	0.000644479
LINC00605	0.000644206
RP4	0.000643207
ROR1-AS1	0.000643013
PVT1-5	0.000642994
N-BLR	0.000642494
CASC11	0.00064237
LINC00857	0.000642339
RUNDC3A-AS1	0.000641751
CTNNAP1	0.000641595
GSEC	0.000641163
HTR2A-AS1	0.000640933
UICLM	0.000640785
RP11-909B2.1	0.000640729
SACS-AS1	0.00064065
MALAT1	0.000640213
RP11-317J10.2	0.000640131
AL354696.2	0.000639705
FLVCR1-AS1	0.000639419
ITGB2-AS1	0.000638801
RP11-396F22.1	0.000638439
LINC01268	0.000638371
ADPGK-AS1	0.000637269
BCDIN3D-AS1	0.000637144
DSCR8	0.000636682
SENCR	0.000636361
ASLNC02525	0.000636129
LBX2-AS1	0.000635987
LINC00707	0.000635598
RASSF1-AS1	0.000635221
PCAT7	0.000634425
STARD13	0.000634171
MME-AS1	0.000633939
LINC00659	0.000633714
AP000695.4	0.000633679
LINC00460	0.00063367
AF113014	0.000633483
LINC01207	0.000633279
KRAL	0.000633157
ZNFX1-AS1	0.000633089
MAP3K20	0.000633006
VIM-AS1	0.000632968
MIR143HG	0.000632894
SIRT1-AS	0.000632746
FABP5P3	0.000632467
LINC00339	0.000632233
LEXIS	0.000631366
DQ192290	0.000631232
LINC00483	0.000631098
TUSC8	0.000630717
FIRRE	0.000630672
C21ORF62-AS1	0.000630457
UNIGENE56159	0.00062969
LINC00032	0.000628979
MIR2052HG	0.000628234
LINC02346	0.000627527
LINC00312	0.000627408
KCNQ1DN	0.000626815
LINC00598	0.000626344
AP000221.1	0.000626117
PAN3-AS1	0.000626086
F11-AS1	0.000625712
GATA3-AS1	0.000625439
PAX8-AS1	0.000625287
FLJ22447	0.000624606
TGFB2-OT1	0.000624344
D63785	0.000623789
FOXD2-AS1	0.000623613
GM15290	0.000623252
LINC00319	0.000623198
ADARB2-AS1	0.000623141
CNALPTC1	0.000623023
TTTY15	0.000622923
PTENP1-AS	0.000622852
LINC01007	0.000622736
HOXC-AS1	0.000622676
SMARCC2	0.000622471
ZNF674-AS1	0.00062237
AC114763.1	0.000622073
FOXP4-AS1	0.000621349
RAMP2-AS1	0.00062132
NLC1-C	0.00062094
HEIH	0.000620666
TPM1-AS	0.000620565
SKP2	0.000620045
LINC01503	0.000620024
LINC00346	0.000620004
AL135905.1	0.000619921
RUSC1-AS1	0.000619889
LINC01293	0.000619865
LINC00472	0.000619729
AC007384.1	0.000619696
AC124798.1	0.000619642
PAX8-AS1-N	0.000619226
EDNRB-AS1	0.000618995
CYP51A1-AS1	0.000618915
LINC00635	0.000618848
RP11-296A18.3	0.000618822
LOC100129148	0.000618699
SLC25A25-AS1	0.000618614
LINC01016	0.000618173
LINC00473	0.000617832
PTPRD-AS1	0.000617584
MT1JP	0.000617555
MAPKAPK5-AS1	0.000617198
LINC01152	0.000617182
ILF3-AS1	0.000616341
MIR7-3HG	0.000616063
EHHADH-AS1	0.000616016
SATB2-AS1	0.000615909
PCAT14	0.000615603
HOXB-AS3	0.000615331
BC040587	0.000614872
LINC00511	0.000614702
TMEM147-AS1	0.00061434
MIR22HG	0.000614255
LINC00160	0.000614161
SOX21-AS1	0.000614141
AC020916.1	0.00061378
PCBP2-OT1	0.00061355
LINC00606	0.000613055
TCL6	0.000612828
LUCAT1	0.000612793
FAM212B-AS1	0.000612566
ENTPD3-AS1	0.000612119
CTB-89H12.4	0.000611932
LINC-NED125	0.000611893
APTR	0.000611816
FAM83A-AS1	0.000611749
MIR600HG	0.000611508
PTPRG-AS1	0.000611366
DLGAP1-AS2	0.000611365
XIAP-AS1	0.000611178
OVAAL	0.000610395
DLEU2	0.00060929
LINC00152	0.000609111
CASC8	0.000608874
PRC1-AS1	0.000608533
SOCS2-AS1	0.00060845
ZEB2-AS1	0.00060828
AL365203.2	0.00060786
LINC00672	0.000607678
LINC01224	0.000607588
NNT-AS1	0.000607466
LNC015192	0.000607356
HAR1B	0.000607347
RGMB-AS1	0.000607211
BACE1-AS	0.000607133
PDIA3P	0.000607055
XLOC_006390	0.000606891
LINC00858	0.000606762
ACTA2-AS1	0.000606724
FGF14-AS2	0.000606679
LINC-223	0.000606607
ODRUL	0.000606556
MYCNOS-01	0.000606365
FAM225A	0.000606313
LINCRNA-ROR	0.000606022
MACROD2-AS1	0.000605978
TMPO-AS1	0.000605965
AC016907.2	0.000605952
HCG11	0.000605946
LINC00161	0.000605661
FTH1P3	0.000605346
LINC00305	0.00060515
PRLB	0.00060513
ZBTB20-AS4	0.000605082
LPP-AS2	0.000604835
HOTAIRM1	0.000604648
LINC00657	0.000604492
LINC01426	0.00060448
LINC02086	0.000604436
LINC00928	0.000603808
AL136309.2	0.000603746
RNF139-AS1	0.000603668
NBR2	0.000603045
SGO1-AS1	0.000602897
MIR181A2HG	0.00060278
HOXA-AS3	0.000602737
BGLT3	0.000602732
AC008691.1	0.000602337
AL031123.2	0.000602075
AC011997.1	0.000601473
AP001160.3	0.000601288
BOK-AS1	0.000601147
MCM3AP-AS1	0.000601098
XLOC_008466	0.000601094
RSU1P2	0.00060068
HOXD-AS1	0.000600633
LINC00324	0.000600226
SBF2-AS1	0.000600197
LINC00665	0.000600123
LINC00535	0.000599737
ADAMTS9-AS2	0.000599641
MIR503HG	0.000599631
AL133367.1	0.000599392
PTCSC3	0.000599298
TRIM52-AS1	0.000599108
PCGEM1	0.000599013
CHRF	0.000598831
AL592528.1	0.000598826
AIRN	0.000598587
UFC1	0.000598515
MINCR	0.0005985
RNF144A-AS1	0.000598252
DRAIC	0.000598246
ZMIZ1-AS1	0.00059823
LINC00271	0.000598192
LINC-PINT	0.000597316
OTUD6B-AS1	0.000597258
BAALC-AS1	0.000596924
LINC01133	0.000596896
IGF2-AS	0.000596643
LRRC2-AS1	0.000596585
DLX6-AS1	0.000596545
LINC01502	0.00059609
MHENCR	0.000595938
ATB	0.000595378
SOX2OT	0.000595014
NBAT1	0.000594959
DGCR10	0.000594666
LINC00461	0.000594641
LINC00173	0.000594591
PRKCZ-AS1	0.000594396
DGCR5	0.000594297
LINC00884	0.000594208
PRINS	0.00059405
LINC01089	0.000593775
BCYRN1	0.00059369
ZNF582-AS1	0.000593647
LINC01088	0.000593632
PLNCRNA-1	0.000593581
NORAD	0.000593578
AC068888.1	0.000593473
HCG25	0.000593451
AC144450.1	0.000593281
LEF1-AS1	0.000593224
LINC00491	0.000593217
LINC00963	0.000592417
ANRIL	0.00059218
HCG23	0.000591969
CASC7	0.000591927
AC093627.7	0.000591804
LINC01405	0.000591558
LINC00441	0.000591501
COL18A1-AS1	0.000591407
HOST2	0.000591404
WARS2-IT1	0.000591007
UXT-AS1	0.00059094
KLF3-AS1	0.000590746
LINC01969	0.000590527
RP11-838N2.4	0.00058995
MALINC1	0.000589749
AC019197.1	0.000589568
UCHL1-AS1	0.000589293
AC008063.2	0.000589156
FAL1	0.000588656
PCDH9-AS1	0.00058859
LINC01671	0.000588318
LINC00265	0.000588197
LINC01521	0.000587955
PXN-AS1	0.000587858
AC012368.1	0.000587806
AC005523.2	0.000587701
HCP5	0.000587637
AL589642.1	0.000587566
LINC00689	0.00058756
ZNF350-AS1	0.000587438
GMDS-AS1	0.000586904
LINC01141	0.000586401
MIR100HG	0.000586088
PART1	0.000585766
SEMA3F-AS1	0.000585727
SNHG3	0.000585248
HAR1A	0.00058493
TP73-AS1	0.000584786
DARS-AS1	0.000584602
MEOX2-AS1	0.000584535
AC139887.2	0.00058443
LINC00865	0.000584298
DNM3OS	0.000584173
LHX1-DT	0.000584074
PROX1-AS1	0.000583753
NKILA	0.000583706
AC087521.1	0.00058357
DCST1-AS1	0.000583302
SNRK-AS1	0.000583191
AL096678.1	0.00058319
SCOC-AS1	0.000583086
FTX	0.000582784
GNG12-AS1	0.000582409
LINC01504	0.000582066
LINC00993	0.000581947
PLCH1-AS1	0.000581941
WEE2-AS1	0.000581827
TRIM36-IT1	0.000581605
PACERR	0.000581284
PSMB8-AS1	0.000581125
TTC28-AS1	0.0005808
OIP5-AS1	0.000580741
LINC01366	0.000580612
LINC00302	0.000580385
SIRPG-AS1	0.000580193
PFKFB2	0.000579915
MIR9-3HG	0.00057987
TAPT1-AS1	0.000579475
IGFBP7-AS1	0.000579208
RFPL1S	0.000578725
GABPB1-AS1	0.000578592
PGM5P3-AS1	0.000578511
MAGI2-AS3	0.000578484
AL133467.2	0.00057838
ATP2B1-AS1	0.000578178
TMEM191A	0.000578058
AC009113.1	0.000577931
BDNF-AS	0.000577907
NOP14-AS1	0.000577815
LINC00639	0.000577667
KRTAP5-AS1	0.00057753
AC012555.1	0.000577337
LMCD1-AS1	0.000577211
NR2F1-AS1	0.000577118
AC015971.1	0.000577053
TDRKH-AS1	0.00057685
LINC01358	0.000576722
FBXL19-AS1	0.00057672
MIMT1	0.000576673
C2DAT1	0.000576108
AC018413.1	0.000575806
SLC16A1-AS1	0.000575763
LINC00887	0.000575497
LINC00649	0.000575104
TP53TG1	0.00057504
TUNAR	0.000574575
EXTL3-AS1	0.000574518
AC010271.1	0.000574497
AC009061.2	0.000574319
VLDLR-AS1	0.000573956
LINC01018	0.000573804
BTG3-AS1	0.000573554
PTPRJ-AS1	0.000573544
AL357093.1	0.000573382
PDZRN3-AS1	0.000573348
ZNF529-AS1	0.000573279
LINC00622	0.000573042
LINC00467	0.000572611
AC007663.2	0.000572559
AL162311.3	0.000571649
AC036108.3	0.000571417
LINC00926	0.000571327
TALNEC2	0.000571289
CCNT2-AS1	0.000571266
LINC00652	0.000570616
LHFPL3-AS2	0.000570614
CD81-AS1	0.000570136
AC116366.1	0.000569796
LINC00691	0.000569745
LNCARSR	0.000569689
LINC00426	0.000569463
MBNL1-AS1	0.000569309
AC008033.3	0.000569248
AC008278.2	0.000568511
LRRC75A-AS1	0.000568255
TMEM132D-AS1	0.000567971
LINC00294	0.00056753
LINC01128	0.000567438
LINC01825	0.000567427
AC107079.1	0.000567241
HCG21	0.000567206
AC003681.1	0.000567192
LINC01115	0.000566493
EPB41L4A-AS2	0.000566376
CADM3-AS1	0.00056634
AC090198.1	0.000566227
FAM181A-AS1	0.000566041
LINC00927	0.000565831
TSIX	0.000565704
LINC01104	0.00056551
FAM223A	0.00056551
CCDC26	0.000565119
LINC00636	0.000565077
NIFK-AS1	0.000565019
Z68871.1	0.000564882
DACT3-AS1	0.00056485
DGCR9	0.000564797
AC026904.1	0.000564766
ST3GAL6-AS1	0.000564756
AC126696.2	0.000564737
GPC6-AS1	0.000564731
Z95114.1	0.000564656
LINC01227	0.000564566
SCAMP1-AS1	0.000564553
TRAF3IP2-AS1	0.000564478
CFLAR-AS1	0.000564322
STXBP5-AS1	0.0005643
EMX2OS	0.00056423
DCTN1-AS1	0.000563862
INE1	0.000562929
USP3-AS1	0.000562798
MIR155HG	0.000562726
SNHG4	0.00056271
AC125807.2	0.000562506
AC004540.1	0.000562238
AP002358.1	0.000562123
AC113615.1	0.000562106
CASC2C	0.000561832
ATP13A4-AS1	0.000561783
AC021739.2	0.000561744
AC009962.1	0.000561739
KIZ-AS1	0.00056112
JAZF1-AS1	0.000561049
AP003486.1	0.000560574
SEC24B-AS1	0.000560297
BASP1-AS1	0.000560232
APCDD1L-AS1	0.0005602
IFNG-AS1	0.000559991
AL513550.1	0.000559712
LINC00893	0.000559635
AL022322.2	0.000559428
NCK1-AS1	0.000559134
LIMD1-AS1	0.000559109
PDCD4-AS1	0.000558696
MEF2C-AS1	0.000558316
LINC00562	0.000557989
PRR34-AS1	0.000557533
THUMPD3-AS1	0.00055742
AL138976.2	0.000557403
ODF2-AS1	0.000557363
AC012594.1	0.00055733
AC004803.1	0.000557315
AL117378.1	0.000557075
LINC00162	0.000557032
OTX2-AS1	0.000556998
MORF4L2-AS1	0.000556993
FLNB-AS1	0.000556907
AC092535.3	0.000556823
LINC01094	0.000556602
LINC01569	0.000556541
GTF3C2-AS1	0.000556523
CYP1B1-AS1	0.000556523
TMEM191C	0.000556233
AC010636.2	0.000556057
AL357060.1	0.000555578
PAUPAR	0.000554857
AC102953.2	0.000554421
KIF9-AS1	0.000553978
VAC14-AS1	0.000553745
SH3BP5-AS1	0.000553634
MMP25-AS1	0.000553529
AC107375.1	0.000553212
AC019205.1	0.000553179
LINC01291	0.000553171
NPHP3-AS1	0.000553052
LINC01384	0.000552364
MIATNB	0.000551771
LINC01516	0.000551738
OVCH1-AS1	0.000551555
AC098864.1	0.000551488
ZBED3-AS1	0.000551425
LINC00538	0.000551228
ENST01108	0.000551183
AC010731.3	0.000551167
NUP50-AS1	0.000551121
PACRG-AS3	0.000551041
UBL7-AS1	0.000550993
LINC00842	0.000550447
AC100800.1	0.000550001
AL022322.1	0.000549854
MIR4697HG	0.000549174
LINC01764	0.000548864
AL392172.1	0.000548511
AC245452.1	0.000548066
AL353608.3	0.000547958
AC015849.12	0.000547884
LOC728196	0.000547862
AC068790.9	0.00054771
MSC-AS1	0.000547663
AC021054.1	0.000546923
GAS5-AS1	0.000546571
LINC01252	0.000546339
AZIN1-AS1	0.000545993
PINK1-AS	0.000545218
MUC20-OT1	0.000544885
KANSL1-AS1	0.000544878
SDCBP2-AS1	0.000544764
AL139011.1	0.000544709
AC025171.2	0.000544696
AC109779.1	0.000544065
AC107884.1	0.000543606
MIR181A1HG	0.000543364
NEXN-AS1	0.000543227
RALY-AS1	0.00054303
LINC00945	0.000542731
ZBED5-AS1	0.000542446
AL590999.1	0.00054109
LEMD1-AS1	0.000540995
AC004520.1	0.000540109
AC009948.1	0.000539976
RP11-79H23.3	0.000539399
AL359915.2	0.000539271
SNHG18	0.000539218
AC055713.1	0.000539154
GASAL1	0.000538713
AC023115.3	0.000538634
MNX1-AS1	0.000538382
FAM138D	0.000537639
AC074117.1	0.000537007
OLMALINC	0.000536839
RPPH1	0.000535844
AC097534.2	0.000535841
ZNF436-AS1	0.000535777
AC105285.1	0.000535754
AC106739.1	0.000535612
CLIP1-AS1	0.000535389
UBAC2-AS1	0.000535353
AC023794.7	0.00053534
HMMR-AS1	0.000535155
STARD4-AS1	0.000535085
AC105105.1	0.000534583
PAXBP1-AS1	0.00053457
AC093591.2	0.00053451
AC019117.1	0.000534031
DLG1-AS1	0.000533883
ENST00000547415	0.000533521
ENST00000559981	0.000533521
ENST00000518554	0.000533521
ENST00000520186	0.000533521
AC107959.2	0.000533458
PIK3CD-AS2	0.00053295
CARL	0.000532595
Z93930.2	0.000532036
AL357033.2	0.000531606
LINC01527	0.000531474
DGUOK-AS1	0.00053142
AF111167.2	0.000531303
AC005076.1	0.000531288
AL158152.1	0.000530696
AC016717.2	0.000529414
SLC26A4-AS1	0.000529372
MRAK081523	0.000529183
MRAK088388	0.000529183
AC087482.1	0.000528625
DIO2-AS1	0.000528409
AC145285.2	0.000527831
AC005261.1	0.000527503
AC004895.1	0.000527405
LINC-MD1	0.000527378
FRMD6-AS1	0.000527324
AC002454.1	0.000527302
CAHM	0.000527287
LINC00515	0.000526789
LINC01778	0.000524105
AP001505.1	0.000524061
AL121944.1	0.000523453
AC010894.3	0.000523396
TNFRSF14-AS1	0.000522423
AC132192.2	0.000522387
AC010980.2	0.000522363
AC023157.3	0.000522283
LINCMD1	0.000522137
AC018809.2	0.000521187
AC008429.1	0.000520833
AP001029.2	0.000520714
CCND2-AS1	0.000520577
MDS2	0.000518813
AC090579.1	0.000518522
HDAC2-AS2	0.000518007
AL162591.2	0.000517879
LINC01303	0.000517613
AC000067.1	0.00051748
UBOX5-AS1	0.000516652
LINC01285	0.0005165
AL021392.1	0.000515746
AC007823.1	0.000515481
AP002026.1	0.000515407
AC025263.1	0.000514625
HTT-AS	0.000514598
AC011511.2	0.000513867
AC007388.1	0.000513011
C9ORF41-AS1	0.000511684
AC069277.1	0.000511306
AL031595.2	0.000511225
AC022075.2	0.000509883
LINC02202	0.000509806
LINC01381	0.0005098
AC034231.1	0.000509489
AC016705.2	0.000509428
AL157400.4	0.000508546
AL359220.1	0.000508411
AC010809.2	0.000506968
AL109659.2	0.000506893
PSORS1C3	0.000505676
LINC02384	0.000505367
TMC3-AS1	0.000504461
AL137784.2	0.000504241
AC108062.1	0.000501747
AL157714.2	0.000501716
SEPSECS-AS1	0.000501445
AL157838.1	0.00050007
AC009686.2	0.000499876
AC083837.1	0.000498979
AL354813.1	0.000498753
AL450992.2	0.000498707
SEPT4-AS1	0.000497996
AC120498.1	0.000495304
