# Supplementary material for: Prediction of lncRNA-disease association based on a Laplace normalized random walk with restart algorithm on heterogeneous networks
Source: BMC Bioinformatics. 2022 Jan 4;23:5. doi: 10.1186/s12859-021-04538-1 (PMC8729064; doi:10.1186/s12859-021-04538-1)
Supplement: Supplementary file 2 — Additional file 2. In this file we provide the results of stable probability of lncRNA when LRWRHLDA run over when delete related lncRNAs of the cancer. [file 12859_2021_4538_MOESM2_ESM.xlsx]

## Sheet: Table S2-1
Table S2-1: Stable probability of novel lncRNA for breast cancer by LRWRHLDA
lncRNA	P-value
LINC00652	0.00147564
TAPT1-AS1	0.00146109
AC007823.1	0.000925328
LHX1-DT	0.000914265
KLF3-AS1	0.000879517
FGF14-AS2	0.000714868
KCNK15-AS1	0.000699117
AC107959.2	0.000698826
AP003486.1	0.000690161
LINC00993	0.000680822
AL392172.1	0.000677089
PACRG-AS3	0.000636645
SNHG8	0.000622899
LNC015192	0.000613856
LINC00601	0.000608725
LINC01366	0.000605575
LINC01094	0.000592866
LINC01384	0.000591418
MIR100HG	0.000585574
PTPRJ-AS1	0.000584827
AL021392.1	0.000580417
UCHL1-AS1	0.000574299
LBX2-AS1	0.000569122
LINC01088	0.000562421
AC093591.2	0.000560606
LINC01104	0.000560368
LINC00472	0.000559016
TCL6	0.000557276
AL096678.1	0.000554167
SDCBP2-AS1	0.000550997
EXTL3-AS1	0.000550976
AC005076.1	0.000549557
CAHM	0.000549177
AC009686.2	0.000546455
BAIAP2-AS1	0.0005405
TRPM2-AS	0.000538243
HCG23	0.000536945
SOCS2-AS1	0.000534821
KRT7-AS	0.000533427
SNRK-AS1	0.00053302
TMC3-AS1	0.000532479
SLC7A11-AS1	0.00053203
AL133467.2	0.000531736
LINC00887	0.000531473
AC098864.1	0.000530473
AC132192.2	0.000530426
SNHG20	0.000529781
LMCD1-AS1	0.000529415
LINC00639	0.000528313
ZFHX4-AS1	0.000527385
LINC02202	0.000526797
FAM181A-AS1	0.000526604
AC125807.2	0.000525827
LINC01764	0.000525699
LINC01018	0.000525086
LINC00622	0.000523599
LINC00160	0.000523493
LINC02086	0.000523219
AC090198.1	0.000522663
AC018809.2	0.000521215
BTG3-AS1	0.000521128
NIFK-AS1	0.000520135
LINC01527	0.000519386
MUC20-OT1	0.000518947
GAPLINC	0.000517374
EGOT	0.000517279
LINC00161	0.000517129
AC015971.1	0.000516857
RNF139-AS1	0.000516843
SACS-AS1	0.000516804
LINC01569	0.000515633
LINC01141	0.000515311
VIM-AS1	0.00051435
CYP51A1-AS1	0.000514323
ASLNC02525	0.000514232
HOXA-AS3	0.000514063
CEBPA-AS1	0.000513802
SSBP3-AS1	0.000512829
AC106739.1	0.000511193
TUBB2A	0.000510929
MIR583HG	0.000510556
CTD-2020K17.1	0.000510548
LINCMD1	0.00050956
AC010636.2	0.000509525
SNHG10	0.000508998
AL157838.1	0.00050875
AC105285.1	0.000508345
LINC00261	0.000507623
LINC01426	0.000506747
ODF2-AS1	0.00050567
AL162591.2	0.000505148
LINC00461	0.000503123
MBNL1-AS1	0.000502669
FRMD6-AS1	0.000502602
DCTN1-AS1	0.000502544
LAMA5-AS1	0.000502075
DLG1-AS1	0.000501871
AL139011.1	0.000501725
INE1	0.000501463
PAN3-AS1	0.000501058
AC087482.1	0.000501029
RAMP2-AS1	0.000500323
AC034231.1	0.000500071
RP11-169D4.1	0.000499126
LINC00605	0.000499065
AP002026.1	0.000497685
USP3-AS1	0.000497677
GNG12-AS1	0.000497243
SNHG12	0.000497139
AC124798.1	0.000496906
RP11-436H11.5	0.000496248
ENTPD3-AS1	0.000496138
AKR7L	0.000495223
NBR2	0.000495173
AL365203.2	0.000495055
ST3GAL6-AS1	0.000494746
ZMIZ1-AS1	0.000494563
PSORS1C3	0.00049417
ABHD11-AS1	0.000493835
AC004520.1	0.000493702
EGFLAM-AS1	0.000493319
LNCRNA-ATB	0.000493038
HOXB-AS3	0.000492394
AC103740.1	0.000492379
CSMD2-AS1	0.000492336
AL031123.2	0.000492282
MEF2C-AS1	0.00049226
SBF2-AS1	0.000491879
LINC01268	0.000491802
AC008268.1	0.000491235
PTPRD-AS1	0.000491188
AC008278.2	0.000491121
LINC00858	0.000490559
RUNDC3A-AS1	0.000490169
DLGAP4-AS1	0.000489969
FER1L4	0.000489717
CLIP1-AS1	0.000489487
FLNB-AS1	0.000489198
GIHCG	0.000488981
ENST01108	0.000488844
AC139887.2	0.000488836
ENTPD1-AS1	0.000488704
SOX21-AS1	0.000488662
ILF3-AS1	0.0004886
MAPT-AS1	0.000488218
AC145285.2	0.000487804
RNPC1	0.000487743
RBM24	0.000487743
LINC00894-002	0.000487743
PAX8-AS1	0.000487576
AC144450.1	0.00048749
BANCR	0.000487224
PDIA3P	0.000487075
ZNF436-AS1	0.000486977
MIR2052HG	0.000486429
LINC00842	0.00048633
AC074117.1	0.000485822
NEXN-AS1	0.000485332
Z68871.1	0.000485131
HOTTIP	0.00048506
CASC8	0.000484816
LINC01504	0.000484684
IGFBP7-AS1	0.000484667
MIR503HG	0.000484589
UBL7-AS1	0.000484529
PDCD4-AS1	0.000483953
LINC00313	0.000483865
TMPO-AS1	0.000483768
AF119895	0.000483481
N335586	0.000483481
NRAL	0.000483481
HCAL	0.000483481
SNHG6-003	0.000483481
KLKP1	0.00048344
APCDD1L-AS1	0.000483281
AC097534.2	0.000483239
AC000067.1	0.000483128
ZEB1	0.000483027
CTA	0.000482994
SNHG3	0.000482848
N340790	0.000482778
MSTO2P	0.000482705
TRERNA	0.000482603
AC011997.1	0.000482542
INHBA-AS1	0.00048253
LNC34A	0.000482473
HOST2	0.000482248
AC026166.2-001	0.000482007
AC105105.1	0.00048198
M59227	0.000481853
LOC150622	0.000481853
LINC00319	0.000481808
CADM3-AS1	0.000481713
LINC00032	0.000481612
TTTY15	0.000481342
CAMTA1	0.000481183
MT1DP	0.000481183
RPL34-AS1	0.000481146
UNIGENE56159	0.000480892
HAR1A	0.000480834
ST8SIA6-AS1	0.000480794
PTPRG-AS1	0.000480697
RP11-838N2.4	0.000480644
LINC01006	0.000480555
GUARDIN	0.000480436
LINC01152	0.00048029
ACTA2-AS1	0.000479895
LINC00302	0.000479807
PVT1-5	0.000479717
LINC01410	0.000479665
LINC00606	0.000479653
OTUD6B-AS1	0.000479542
PFKFB2	0.00047941
LINC01138	0.000479178
DCST1-AS1	0.000478981
MIMT1	0.000478867
LINC01502	0.000478628
MHENCR	0.00047844
LINC00974	0.000478333
LINC00174	0.000478019
TMEM191C	0.000477836
PAX8-AS1-N	0.000477753
LINC01252	0.000477435
LINC00324	0.000477394
HAR1B	0.000477345
SNHG6	0.000477163
UXT-AS1	0.000477128
LINC00659	0.000477122
FLVCR1-AS1	0.00047684
CDKN2B-AS1	0.000476697
NNT-AS1	0.000476611
MLK7-AS1	0.000476411
SPRY4-IT1	0.000476228
BCAR4	0.000476167
LINC01207	0.000475811
DIO3OS	0.000475637
LINC01021	0.00047562
HOTAIRM1	0.000475491
AC068888.1	0.000475401
MIR155HG	0.000475347
MME-AS1	0.000475233
MIR31HG	0.000475225
SNHG14	0.000475107
RP11-296A18.3	0.000474776
LEXIS	0.000474761
LINC01969	0.000474746
MDC1-AS1	0.000474712
SNHG4	0.000474699
MORF4L2-AS1	0.000474546
AC010731.3	0.000474496
GTF3C2-AS1	0.000474434
MIR210HG	0.000474218
AL590999.1	0.000474161
AC016907.2	0.000473972
TRIM36-IT1	0.000473936
AP001160.3	0.00047391
AC012368.1	0.000473712
DLEU2	0.00047366
AC079089.1	0.0004736
LINC00969	0.00047353
RMRP	0.000473506
XIAP-AS1	0.000473467
NUP50-AS1	0.00047338
MT1JP	0.000473368
AC019117.1	0.000473314
AL450992.2	0.000472967
LINC00691	0.000472906
AC107375.1	0.000472681
SNHG11	0.000472678
LINC00665	0.000472565
HOXA-AS2	0.000472531
AP001505.1	0.000472528
WT1-AS	0.000472386
GATA3-AS1	0.000472359
LPP-AS2	0.000472348
TMEM132D-AS1	0.000472345
LINC01778	0.000472338
UCC	0.000472333
LINC00491	0.000472246
HOXA11-AS	0.00047223
DLGAP1-AS2	0.00047222
WARS2-IT1	0.000472181
LINC01358	0.000472024
DRAIC	0.000471843
SNHG7	0.00047162
LINCRNA-P21	0.000471482
RASSF1-AS1	0.000471481
HTR2A-AS1	0.000471323
CBR3-AS1	0.000471251
RNF144A-AS1	0.00047116
HAGLR	0.000470993
OGFRP1	0.000470929
C21ORF62-AS1	0.00047091
LINC01856	0.000470881
PIK3CD-AS2	0.000470783
AL022322.2	0.000470765
TUSC8	0.000470301
AL513550.1	0.000470114
AC110615.1	0.000470108
AFAP1-AS1	0.000469928
LINC01296	0.000469816
Z95114.1	0.000469712
STARD13	0.000469703
Z93930.2	0.000469663
LINC00657	0.000469658
LNCARSR	0.000469541
SENCR	0.000469509
AL138976.2	0.000469378
LINC01007	0.000469296
LUCAT1	0.000469258
LINC01133	0.000469255
UFC1	0.000469069
TRIM52-AS1	0.000469038
AC009113.1	0.000469022
AC026904.1	0.000468839
TDRG1	0.000468809
LINC00515	0.0004688
TDRKH-AS1	0.00046872
AC019197.1	0.00046869
OLMALINC	0.000468566
F11-AS1	0.000468516
NKILA	0.000468354
AL135905.1	0.000468309
NBAT1	0.000468019
RP11-552M11.4	0.000467808
AC093157.1	0.000467722
ITGB2-AS1	0.000467493
HDAC2-AS2	0.000467475
CTB-89H12.4	0.000467433
CASC2	0.000467379
PLCH1-AS1	0.000467293
CNALPTC1	0.000467231
AC009061.2	0.000467126
EPB41L4A-AS2	0.000467077
LINC00441	0.000466945
LINC00598	0.000466937
NPTN-IT1	0.000466513
LINC00673	0.000466309
CRNDE	0.000466306
AC008429.1	0.000466263
LINC00940	0.00046626
DLEU7-AS1	0.000466214
LINC00982	0.000466041
LIMD1-AS1	0.000466035
LINC01234	0.000466019
ROR1-AS1	0.00046594
NPHP3-AS1	0.000465801
NORAD	0.00046571
LINC00305	0.000465658
AC010271.1	0.000465655
SMARCC2	0.000465578
D63785	0.000465543
TGFB2-OT1	0.000465454
AL157400.4	0.00046543
BLACAT1	0.000465377
LOC554202	0.000465365
GM15290	0.000465365
AC109779.1	0.000465204
NLC1-C	0.000465142
LOC100129148	0.00046512
PRLB	0.000465082
DQ192290	0.000465054
RP11-909B2.1	0.000465038
SKP2	0.000464953
AL133367.1	0.000464872
PTENP1-AS	0.000464845
DSCAM-AS1	0.000464813
LINC00339	0.000464806
DLEU1	0.000464797
LINC00473	0.000464766
PCBP2-OT1	0.000464698
AL031595.2	0.000464647
LINC01381	0.000464539
PCAT6	0.000464407
CASC11	0.00046437
FIRRE	0.00046432
SATB2-AS1	0.000464292
HEIH	0.000464285
AC012555.1	0.00046427
OIP5-AS1	0.000464225
DPP10-AS1	0.000464162
MSC-AS1	0.000464131
PCAT1	0.000464123
LINC00675	0.000464097
GASAL1	0.000464068
MALINC1	0.000464061
AC009948.1	0.000464024
ZNF350-AS1	0.000463874
TERC	0.000463863
LINC00467	0.000463808
SNHG1	0.000463685
HNF1A-AS1	0.000463545
SNHG16	0.000463421
CFLAR-AS1	0.000463374
TTC28-AS1	0.000463367
RAD51-AS1	0.000463288
LINC01405	0.000463244
MEG3	0.000463191
FLJ22447	0.000463114
AC069277.1	0.000463102
CCAT2	0.00046309
SH3BP5-AS1	0.000463017
ZNF582-AS1	0.000462995
AC092535.3	0.000462985
SNHG17	0.000462853
RP11-190D6.2	0.000462753
AC087164.1	0.000462731
CASC15	0.000462707
XIST	0.000462699
MCM3AP-AS1	0.000462631
PCAT14	0.00046259
AL589642.1	0.000462541
LINC01503	0.000462508
ATB	0.000462421
SNHG18	0.000462384
LINC00426	0.000462377
DNM3OS	0.000462305
FOXD3-AS1	0.000462184
ENST00000535511	0.000462173
LINC00963	0.000462164
LINC00884	0.000462097
SLC25A25-AS1	0.000462003
TINCR	0.000461986
MINCR	0.000461981
ZBED3-AS1	0.000461943
FAL1	0.000461874
LINC-NED125	0.000461825
LINC01291	0.000461822
MAGI2-AS3	0.00046178
AC068790.9	0.000461726
CCAT1	0.000461715
JAZF1-AS1	0.00046163
DSCR8	0.000461571
AF113014	0.000461524
MDS2	0.000461469
HMMR-AS1	0.00046141
LINC01287	0.000461334
ATP13A4-AS1	0.000461331
KRAL	0.000461254
AC010980.2	0.000461245
RSU1P2	0.000461199
ZNF295-AS1	0.000461183
MYLK-AS1	0.000461111
HOXD-AS1	0.000461079
UCA1	0.00046107
SIRT1-AS	0.000461069
AGAP2-AS1	0.000461051
TUSC7	0.000461049
MAP3K20	0.000461027
MAMDC2-AS1	0.000461023
ODRUL	0.000461008
UCOO2KMD.1	0.000461
LINC00941	0.000460995
CTNNAP1	0.000460954
PAUPAR	0.000460923
BGLT3	0.000460754
PACERR	0.000460754
PWRN1	0.000460748
SNHG5	0.000460722
FTX	0.000460715
PLNCRNA-1	0.000460607
FABP5P3	0.000460562
BC040587	0.000460542
RP4	0.000460527
N-BLR	0.000460513
ZNFX1-AS1	0.000460512
AF111167.2	0.000460438
AL357093.1	0.000460417
LINC00959	0.0004604
PRNCR1	0.000460378
CASC7	0.00046036
APTR	0.000460306
DLX6-AS1	0.000460288
LINC-MD1	0.000460199
BCDIN3D-AS1	0.000460132
XLOC_008466	0.000460113
BC032469	0.00046002
RPPH1	0.000459994
MIR4435-2HG	0.00045998
MIR9-3HG	0.00045996
HAGLROS	0.000459921
GCASPC	0.000459908
LINC-223	0.000459882
SOX2OT	0.000459845
LINC00926	0.000459812
UICLM	0.00045975
XLOC_006390	0.000459741
LINC00312	0.000459727
MYCNOS-01	0.000459664
MALAT1	0.000459602
LINC00460	0.000459584
A2M-AS1	0.000459547
LOC553103	0.000459341
RALY-AS1	0.000459295
ANRIL	0.000459285
TPM1-AS	0.000459185
LINC01115	0.000459163
AC022075.2	0.000459111
LET	0.000459102
CAT104	0.000459032
LINC00520	0.000459022
BASP1-AS1	0.000458992
ADAMTS9-AS2	0.000458861
PTENP1	0.000458762
LINC01671	0.000458737
AC005261.1	0.000458678
DARS-AS1	0.000458612
MIR7-3HG	0.000458511
EWSAT1	0.000458486
LINCRNA-ROR	0.000458428
CASC2C	0.000458346
HIPK1-AS1	0.000458318
MEOX2-AS1	0.000458315
GSEC	0.000458273
AC007384.1	0.000458209
DBH-AS1	0.000458129
KCNQ1OT1	0.000458107
MMP25-AS1	0.00045804
AC055713.1	0.000458039
LINC00636	0.000458026
AP000695.4	0.000457906
HIF1A-AS2	0.000457833
MAPKAPK5-AS1	0.000457801
TRERNA1	0.000457576
SEC24B-AS1	0.000457568
AC016717.2	0.000457422
AC023115.3	0.000457403
CYP1B1-AS1	0.000457313
ADARB2-AS1	0.000457186
GMDS-AS1	0.000457124
LRRC2-AS1	0.000457123
PRC1-AS1	0.000457092
AC116366.1	0.000457085
GACAT3	0.000457013
CCDC26	0.000456913
TALNEC2	0.000456821
LINC00176	0.000456821
AC023157.3	0.000456754
ENST00000518554	0.000456745
ENST00000559981	0.000456745
ENST00000547415	0.000456745
ENST00000520186	0.000456745
LINC-PINT	0.000456707
SUCLG2-AS1	0.000456686
SOX2-OT	0.000456612
AL357033.2	0.000456589
LINC00152	0.000456585
NOP14-AS1	0.000456578
HTT-AS	0.000456572
FTH1P3	0.000456553
AP001029.2	0.000456511
LINC00052	0.000456504
LOC728196	0.000456477
FAM138D	0.000456468
TMEM147-AS1	0.000456402
AC025171.2	0.000456334
NR2F1-AS1	0.000456329
GAS5	0.000456288
AC021739.2	0.000456285
LINC00635	0.00045627
TTN-AS1	0.000456219
NEAT1	0.000456207
FAM83A-AS1	0.000456142
EHHADH-AS1	0.000456063
LINC00928	0.000456018
HCP5	0.000455934
FOXP4-AS1	0.000455931
AL359915.2	0.000455927
LINC01293	0.000455925
ZFAS1	0.000455863
ADPGK-AS1	0.000455831
FEZF1-AS1	0.000455792
LINC01521	0.00045573
AL117378.1	0.000455722
LEMD1-AS1	0.00045572
SNHG15	0.000455611
LINC01825	0.000455577
LINC00535	0.000455528
DGUOK-AS1	0.000455412
OTX2-AS1	0.000455385
BAALC-AS1	0.000455367
AC023794.7	0.000455276
LINC00346	0.000455267
AC100800.1	0.000455267
AC025263.1	0.000455236
LEF1-AS1	0.000455123
UBOX5-AS1	0.000455122
MIR4697HG	0.000455109
FOXD2-AS1	0.000455109
LINC-ROR	0.000455109
PROX1-AS1	0.000455072
TUG1	0.00045503
AC005523.2	0.000455021
AL158152.1	0.000454983
AC016705.2	0.000454908
AZIN1-AS1	0.000454886
AL022322.1	0.000454882
LINC00294	0.000454835
CASC9	0.000454774
HCG11	0.000454769
VPS9D1-AS1	0.000454661
AC010809.2	0.000454657
GAS5-AS1	0.00045461
LINC01224	0.000454564
GATA6-AS1	0.000454483
AL354813.1	0.000454474
AC004803.1	0.000454447
AL137784.2	0.000454382
ZEB2-AS1	0.00045434
SLC16A1-AS1	0.000454167
MIR143HG	0.000454008
ZBTB20-AS4	0.000453988
SLC26A4-AS1	0.000453932
AL162586.1	0.00045393
FENDRR	0.000453901
TP53TG1	0.000453805
AC010894.3	0.000453751
DUXAP8	0.000453744
AL136309.2	0.000453727
HOXC-AS1	0.000453679
AL359220.1	0.000453518
AL162311.3	0.000453382
SGO1-AS1	0.000453229
COL18A1-AS1	0.000453196
AC007952.6	0.00045318
ZEB1-AS1	0.000452934
PRINS	0.000452858
AP002358.1	0.000452833
AC008033.3	0.000452767
CTB-180A7.6	0.000452694
HCG21	0.000452683
H19	0.00045268
STARD4-AS1	0.000452638
DACT3-AS1	0.000452598
SCAMP1-AS1	0.000452597
LHFPL3-AS2	0.000452581
MIR22HG	0.000452522
PRKCZ-AS1	0.000452499
DGCR9	0.000452474
LINC01128	0.000452307
PCGEM1	0.000452269
LINC00707	0.000452254
GABPB1-AS1	0.000452215
AC021054.1	0.00045218
ATP2B1-AS1	0.000452171
PVT1	0.000452156
DANCR	0.000452132
HULC	0.000452111
AL157714.2	0.000452074
PRR34-AS1	0.000451966
OVCH1-AS1	0.000451878
AC012594.1	0.000451868
LINC00271	0.000451859
AC107079.1	0.00045167
RAB30-AS1	0.000451658
AF117829.1	0.000451505
AP000221.1	0.000451467
SFTA1P	0.00045141
LINC00945	0.000451348
AC019205.1	0.000451224
AL121944.1	0.00045122
LINC00538	0.000451213
AC004895.1	0.00045118
AC107884.1	0.000451109
AC108062.1	0.000451065
MACC1-AS1	0.000450977
AC113615.1	0.000450952
AC036108.3	0.000450931
FAM225A	0.000450868
DGCR5	0.000450862
AL358334.2	0.000450787
LINC00562	0.000450688
PCA3	0.00045065
AC005332.5	0.000450541
RP11-79H23.3	0.000450539
LINC01285	0.000450476
RGMB-AS1	0.000450465
ZBED5-AS1	0.000450445
AC004540.1	0.000450408
AC090579.1	0.000450379
C9ORF41-AS1	0.000450375
TP73-AS1	0.000450335
AC007388.1	0.000450188
MACROD2-AS1	0.000450086
TRAF3IP2-AS1	0.000450041
CHRF	0.000449879
LINC02384	0.000449845
PTCSC3	0.000449765
LINC00857	0.00044972
LINC01516	0.000449521
AC009962.1	0.000449402
GACAT2	0.000449328
OVAAL	0.000449292
ZNF674-AS1	0.00044876
LINC01089	0.000448711
CD81-AS1	0.000448684
PSMB8-AS1	0.000448445
LINC00265	0.000448411
AC102953.2	0.000448343
LINC00511	0.000448339
SIRPG-AS1	0.000448311
HOTAIR	0.000448295
KANSL1-AS1	0.000448274
LINC00162	0.000448252
KIF9-AS1	0.000448242
AL354696.2	0.00044812
KIZ-AS1	0.000448091
AC245452.1	0.000448055
ZNF529-AS1	0.000448054
LINC00483	0.000447576
AC020916.1	0.000447558
TMEM51-AS1	0.000447534
IFNG-AS1	0.000447525
AL353608.3	0.000447399
FAM212B-AS1	0.000447382
PART1	0.000447285
LINC01016	0.000447207
AC126696.2	0.000447165
MUC2	0.000447129
VAC14-AS1	0.000447079
AC093525.6	0.000447044
WEE2-AS1	0.000447033
LINC00927	0.000446892
RFPL1S	0.000446859
MRAK081523	0.00044683
MRAK088388	0.00044683
PAXBP1-AS1	0.0004467
AC015849.12	0.000446691
AC120498.1	0.000446501
RUSC1-AS1	0.0004465
TUNAR	0.000446449
AC114763.1	0.000446362
AC008691.1	0.000446326
MIR600HG	0.000446295
LINC00893	0.00044624
PGM5P3-AS1	0.000446062
FAM223A	0.000446047
C2DAT1	0.000445985
AC093627.7	0.000445879
SEMA3F-AS1	0.000445842
NCK1-AS1	0.000445828
RP11-317J10.2	0.000445758
LINC00901	0.000445641
SEPSECS-AS1	0.000445599
LINC00865	0.000445589
AC083837.1	0.000445553
HCG25	0.000445522
AIRN	0.000445458
CCND2-AS1	0.000445401
MIATNB	0.000445064
DGCR10	0.000444969
GPC6-AS1	0.000444964
PXN-AS1	0.000444945
TMEM191A	0.000444933
LINC00672	0.000444873
AC007663.2	0.000444668
STXBP5-AS1	0.000444602
BACE1-AS	0.000444532
MIAT	0.000444505
LINC00689	0.000444242
BCYRN1	0.000444217
CARL	0.000444031
LRRC75A-AS1	0.000443911
LINC01158	0.000443706
EMX2OS	0.000443486
C5ORF66-AS1	0.000443372
TSIX	0.000443178
VLDLR-AS1	0.000442869
TNFRSF14-AS1	0.000442832
GATA2-AS1	0.000442785
AC018413.1	0.000442703
UBAC2-AS1	0.000442626
KMT2E-AS1	0.000442544
LINC00173	0.000442438
LINC01303	0.000442268
AL109659.2	0.000442042
PINK1-AS	0.000441931
MIR181A1HG	0.000441909
SCOC-AS1	0.000441659
FBXL19-AS1	0.000441656
LINC00668	0.000441534
SEPT4-AS1	0.000441483
MNX1-AS1	0.000441411
KCNQ1DN	0.000441248
MIR181A2HG	0.000440785
FOXC2-AS1	0.000440727
DIO2-AS1	0.000440707
AC090510.3	0.000440512
BDNF-AS	0.000440247
AC008063.2	0.000440098
LINC00649	0.000440025
CASC19	0.000439507
PCDH9-AS1	0.000439408
AC105461.1	0.000439388
AL592528.1	0.000439215
EDNRB-AS1	0.000439143
THUMPD3-AS1	0.00043898
ZNF667-AS1	0.000438874
AC003681.1	0.000438833
PCAT7	0.000438574
CCNT2-AS1	0.000438454
RP11-396F22.1	0.000438249
KRTAP5-AS1	0.000437896
AC011511.2	0.000437338
AC002454.1	0.000436686
AC092910.3	0.000436648
LINC02346	0.000436507
BOK-AS1	0.000436301
FMR1-AS1	0.000435385
PDZRN3-AS1	0.000434197
IGF2-AS	0.000433343
LINC01227	0.000431593
AL357060.1	0.000429222
AC087521.1	0.00042769

## Sheet: Table S2-2
Table S2-2: Stable probability of novel lncRNA for colorectal cancer by LRWRHLDA
lncRNA	P-value
CARL	0.00100108
CASC19	0.000721794
MCM3AP-AS1	0.000691616
AL358334.2	0.000656482
AL157400.4	0.000655672
LAMA5-AS1	0.000637184
HNF1A-AS1	0.0006214
RGMB-AS1	0.000621087
C21ORF62-AS1	0.000619811
CASC8	0.000605692
C5ORF66-AS1	0.000587618
CASC9	0.000579592
LINC00511	0.000570433
HAR1B	0.000568906
GSEC	0.000568368
SATB2-AS1	0.000563048
XIAP-AS1	0.00056007
HAR1A	0.000553615
LINC00659	0.000549347
RP11-317J10.2	0.000547785
AC011997.1	0.000547114
PCAT7	0.00054171
FOXC2-AS1	0.00053776
RP11-552M11.4	0.000537354
EDNRB-AS1	0.00053524
AC019197.1	0.000533206
AC087164.1	0.000531729
FLNB-AS1	0.000530294
AC114763.1	0.000528943
LNC34A	0.00052714
LINC00265	0.000526365
TERC	0.00052512
SNRK-AS1	0.000523576
LINC01764	0.000523023
AL133467.2	0.000522231
PAN3-AS1	0.000519663
AC008063.2	0.000519605
ROR1-AS1	0.000519108
TDRKH-AS1	0.000518291
MALINC1	0.000517699
UBL7-AS1	0.000517598
RP11-169D4.1	0.00051733
PTPRJ-AS1	0.000516869
LINC01252	0.000515787
RALY-AS1	0.000514199
AC007663.2	0.000513647
AC004520.1	0.00051325
AC116366.1	0.000512144
LINC00974	0.000511497
LINC01006	0.000510582
LINC01426	0.00051027
LINC01158	0.000509988
NKILA	0.000509628
HIF1A-AS2	0.000508696
ZMIZ1-AS1	0.000508585
RP11-838N2.4	0.000507047
AC009962.1	0.000506909
AC016907.2	0.000506301
SNHG15	0.000506036
MLK7-AS1	0.000505445
GATA3-AS1	0.000505166
AC008268.1	0.000503718
LHX1-DT	0.000503679
AC090198.1	0.000503495
PDIA3P	0.000503263
LINC01410	0.000503212
ODF2-AS1	0.000502809
LINC01138	0.000502413
MBNL1-AS1	0.00050236
CSMD2-AS1	0.000501268
LINC00161	0.00050104
AL357033.2	0.000500542
PTCSC3	0.00050012
LINC01969	0.000499815
LINC02346	0.000499802
LINC00672	0.000499613
LINC00959	0.00049961
GUARDIN	0.000499505
GNG12-AS1	0.000499445
FOXD3-AS1	0.000499245
LINC00339	0.000498939
AC012555.1	0.000498786
RPL34-AS1	0.000497132
AL162586.1	0.000497092
LINC00857	0.000496915
DLGAP1-AS2	0.000496818
AL354696.2	0.000496576
BAALC-AS1	0.000496442
LINC00261	0.00049629
AL357093.1	0.000496275
SBF2-AS1	0.000495693
AP001029.2	0.000495342
LINC01104	0.00049495
PACRG-AS3	0.000494822
AL133367.1	0.000494538
CCAT2	0.000494058
TTTY15	0.000493951
PCBP2-OT1	0.000493631
LINC00606	0.000493521
AC124798.1	0.000493338
LINC01152	0.000493325
MAMDC2-AS1	0.000493299
TUSC7	0.000492153
AL031123.2	0.000492013
LINC00673	0.00049198
BOK-AS1	0.000491672
HOXB-AS3	0.000491246
DPP10-AS1	0.000491195
ENTPD1-AS1	0.000491121
LET	0.000490755
XIST	0.000490526
LINC00982	0.000490347
DSCAM-AS1	0.000490272
LINC01502	0.000489648
MIR4435-2HG	0.000489646
LINC00562	0.00048962
LINC00174	0.000489559
AL136309.2	0.000489527
KIZ-AS1	0.000488794
OTUD6B-AS1	0.000488717
LINC00176	0.000488453
LUCAT1	0.000488423
LOC150622	0.000488262
M59227	0.000488262
NPTN-IT1	0.000488256
CASC15	0.000488222
HAGLROS	0.000488083
LINC00441	0.000487914
SENCR	0.000487676
TMEM132D-AS1	0.00048762
ZNF295-AS1	0.000487426
RMRP	0.000487145
AC087482.1	0.000487051
LINC00160	0.000486767
LINC01021	0.000486757
AC009113.1	0.000486724
DGCR10	0.000486512
AL365203.2	0.000486146
RNPC1	0.000486085
RBM24	0.000486085
USP3-AS1	0.00048603
A2M-AS1	0.000485935
AC015849.12	0.000485713
ST8SIA6-AS1	0.000485711
LINC00928	0.000485517
ATP2B1-AS1	0.000485436
TP73-AS1	0.000485428
HOXA-AS2	0.000485414
CAMTA1	0.000485347
MT1DP	0.000485347
PWRN1	0.000485308
AC003681.1	0.000485291
N335586	0.000485277
HCAL	0.000485277
TRERNA	0.000485277
SNHG6-003	0.000485277
NRAL	0.000485277
AF119895	0.000485277
AC103740.1	0.000485237
KRT7-AS	0.000485213
UCHL1-AS1	0.000485196
LINC00969	0.000485178
TMEM51-AS1	0.000484927
SACS-AS1	0.000484411
BAIAP2-AS1	0.000484407
MIR181A2HG	0.00048439
AC009061.2	0.000484261
AL590999.1	0.000484224
BACE1-AS	0.000484082
TTC28-AS1	0.000484061
SOCS2-AS1	0.00048376
AC093157.1	0.000483672
DIO3OS	0.000483599
ZFHX4-AS1	0.000483394
AC144450.1	0.000483344
MSTO2P	0.000483341
ZFAS1	0.000483013
AC004803.1	0.000482916
BC032469	0.00048272
AC125807.2	0.000482693
BANCR	0.000482596
AL359915.2	0.000482034
MIR210HG	0.000481602
ANRIL	0.000481592
RASSF1-AS1	0.000481561
ZEB1	0.000481417
SEC24B-AS1	0.000481377
PGM5P3-AS1	0.000481219
LINC00927	0.000481105
SNHG6	0.000480886
AC010271.1	0.000480877
CTD-2020K17.1	0.000480841
CCNT2-AS1	0.000480665
LINC00639	0.00048063
AGAP2-AS1	0.000480488
WT1-AS	0.000480473
F11-AS1	0.00048035
RAD51-AS1	0.000480303
Z68871.1	0.000480236
RP11-436H11.5	0.000480047
PSORS1C3	0.000479921
OIP5-AS1	0.000479905
FLJ22447	0.000479843
AC079089.1	0.000479831
RP11-909B2.1	0.000479826
AC087521.1	0.000479745
RFPL1S	0.000479517
FIRRE	0.00047951
LINC00894-002	0.000479387
SIRPG-AS1	0.000479219
UNIGENE56159	0.000479175
BCAR4	0.000479139
MME-AS1	0.000479088
LINC01503	0.000479015
DLEU2	0.000478964
PLCH1-AS1	0.000478945
LINC01007	0.000478869
CADM3-AS1	0.000478847
OLMALINC	0.000478828
LINC00940	0.000478663
EGOT	0.000478576
AC105461.1	0.000478476
AC026166.2-001	0.000478329
LNCARSR	0.000478252
SNHG20	0.000478199
AC005076.1	0.000478162
KLKP1	0.000478123
MALAT1	0.000478031
FEZF1-AS1	0.000478016
LINC00689	0.00047801
LINC00032	0.000477878
LINC00313	0.000477792
LINC01133	0.000477747
LINCRNA-ROR	0.000477739
AZIN1-AS1	0.000477383
NBR2	0.000477263
MIR2052HG	0.000477255
LINC00467	0.000477239
BTG3-AS1	0.000477148
DCTN1-AS1	0.000477
CTA	0.000476935
PROX1-AS1	0.000476934
AC093627.7	0.000476906
ZBTB20-AS4	0.000476786
LINC00635	0.000476781
FAM181A-AS1	0.000476779
AP000695.4	0.000476728
SLC25A25-AS1	0.000476657
N340790	0.000476612
LINC00657	0.000476536
LINC00858	0.000476287
AC025171.2	0.000476181
AC098864.1	0.000476129
CTB-89H12.4	0.000476105
AL158152.1	0.000476074
LINC00346	0.000476019
LINC00302	0.00047592
LINC01856	0.000475846
AC105105.1	0.000475814
AL135905.1	0.000475776
ADAMTS9-AS2	0.000475656
LPP-AS2	0.000475649
PCA3	0.000475501
TTN-AS1	0.000475446
DLGAP4-AS1	0.000475406
MIR155HG	0.000475298
AC015971.1	0.000475245
PFKFB2	0.000475231
SNHG1	0.000475227
DLEU7-AS1	0.000475181
AC139887.2	0.000475087
AL139011.1	0.000475051
ZEB2-AS1	0.00047496
FLVCR1-AS1	0.000474834
ZNF674-AS1	0.000474774
AC126696.2	0.000474739
MIR143HG	0.000474726
SLC7A11-AS1	0.000474707
PCAT6	0.00047465
TINCR	0.000474492
AFAP1-AS1	0.000474445
HIPK1-AS1	0.000474321
AL117378.1	0.000474197
CRNDE	0.000474169
SOX21-AS1	0.000474037
TMEM191C	0.000474032
LINC00649	0.00047387
MAGI2-AS3	0.000473845
LINC00598	0.000473813
LINC00601	0.00047381
LINC00707	0.000473688
DGUOK-AS1	0.000473562
LINC01088	0.000473107
LINC01224	0.000473103
NCK1-AS1	0.000473096
PAX8-AS1-N	0.000473016
HOTAIR	0.000473013
LINC00461	0.000472938
LMCD1-AS1	0.00047291
PXN-AS1	0.000472757
MYLK-AS1	0.00047272
LINC00665	0.000472687
PTPRG-AS1	0.000472666
SSBP3-AS1	0.000472658
KMT2E-AS1	0.000472429
TUG1	0.00047235
LINC00926	0.000472221
LINC01405	0.000472059
LEF1-AS1	0.00047193
LINC01303	0.000471898
MEOX2-AS1	0.000471848
AC010636.2	0.000471789
ZBED3-AS1	0.000471745
LINC01366	0.000471666
LINC01287	0.000471635
APCDD1L-AS1	0.000471498
PVT1	0.000471485
LINC00426	0.000471459
CASC7	0.000471381
LINC00152	0.000471308
ZNF436-AS1	0.000471243
AF117829.1	0.00047118
NNT-AS1	0.000471043
VAC14-AS1	0.000470937
GASAL1	0.000470852
MEF2C-AS1	0.000470815
ABHD11-AS1	0.000470749
MIR31HG	0.000470744
GATA6-AS1	0.000470712
MEG3	0.000470618
MIR22HG	0.000470547
H19	0.000470527
Z93930.2	0.000470453
LINC01128	0.000470413
HCG25	0.000470364
GATA2-AS1	0.000470363
LINC00622	0.000470176
TPM1-AS	0.000470121
AC107375.1	0.000470093
PAUPAR	0.000470088
AC068888.1	0.000469972
MDC1-AS1	0.000469928
MUC20-OT1	0.000469843
LINC01296	0.000469686
HAGLR	0.000469682
INHBA-AS1	0.000469423
AP001505.1	0.000469391
FOXP4-AS1	0.000469338
HCG11	0.000469296
LINC01268	0.000469177
SNHG14	0.000469174
AC106739.1	0.000469147
LINC00993	0.000469114
CLIP1-AS1	0.000469099
TUNAR	0.000469089
DLX6-AS1	0.000469067
LINC00691	0.000469036
TCL6	0.000469031
LINC00963	0.000469027
TRIM36-IT1	0.000468997
PART1	0.000468987
AC008691.1	0.000468924
NPHP3-AS1	0.000468739
LRRC2-AS1	0.000468659
LINC00472	0.000468657
AC105285.1	0.000468647
DIO2-AS1	0.00046861
HOTAIRM1	0.000468609
AC107959.2	0.000468596
DACT3-AS1	0.000468501
AC092535.3	0.000468478
VPS9D1-AS1	0.000468421
LINC01234	0.000468303
SNHG8	0.000468161
GMDS-AS1	0.000468158
AL022322.1	0.000468135
FER1L4	0.000468111
AC005261.1	0.000468032
FOXD2-AS1	0.000468002
MIR503HG	0.000467995
SNHG18	0.000467926
LINC00324	0.000467921
LINC01141	0.000467883
AC007823.1	0.000467829
AC009948.1	0.000467756
AC016717.2	0.000467733
FRMD6-AS1	0.000467724
NIFK-AS1	0.000467652
TRPM2-AS	0.000467559
AL513550.1	0.000467552
RUNDC3A-AS1	0.000467532
DNM3OS	0.000467334
HULC	0.000467236
TMEM147-AS1	0.000467207
UXT-AS1	0.000467162
TDRG1	0.000467072
AC005523.2	0.000466989
CCAT1	0.000466906
AC010731.3	0.000466862
CD81-AS1	0.00046684
OTX2-AS1	0.000466774
SUCLG2-AS1	0.000466773
LINC01516	0.000466727
AC074117.1	0.000466709
BCYRN1	0.000466704
AKR7L	0.000466692
COL18A1-AS1	0.000466669
PTENP1	0.00046665
RUSC1-AS1	0.000466641
MSC-AS1	0.000466569
UCA1	0.000466456
ENTPD3-AS1	0.00046645
IGFBP7-AS1	0.000466442
SGO1-AS1	0.000466423
GTF3C2-AS1	0.000466404
NEAT1	0.000466374
SNHG4	0.000466328
DGCR5	0.00046628
AC012368.1	0.000466199
PAX8-AS1	0.000466141
GABPB1-AS1	0.000466045
AC021054.1	0.000466027
AIRN	0.000465899
CASC2	0.000465856
WEE2-AS1	0.000465842
SOX2-OT	0.000465795
FAM223A	0.000465736
LINC01089	0.000465711
DARS-AS1	0.000465695
ZNF350-AS1	0.000465409
VLDLR-AS1	0.000465356
LINC00842	0.000465351
NUP50-AS1	0.000465287
TUBB2A	0.000465249
MIR4697HG	0.000465243
WARS2-IT1	0.000465215
DGCR9	0.000465146
LINC00865	0.000465104
GM15290	0.000465096
ASLNC02525	0.000465088
OGFRP1	0.000465076
SNHG7	0.000464993
TGFB2-OT1	0.000464954
LINC01018	0.000464948
RP4	0.000464902
NR2F1-AS1	0.000464803
N-BLR	0.000464793
CASC11	0.000464712
D63785	0.00046469
HEIH	0.000464689
LINC00294	0.000464679
KCNQ1OT1	0.000464563
SKP2	0.000464544
BGLT3	0.000464476
MMP25-AS1	0.000464467
DLEU1	0.00046441
TAPT1-AS1	0.00046441
ZNFX1-AS1	0.000464393
NLC1-C	0.000464317
SMARCC2	0.000464312
LINC00052	0.000464294
CNALPTC1	0.000464245
LINC00887	0.000464223
GACAT2	0.000464202
PTENP1-AS	0.000464161
KCNQ1DN	0.000464152
ENST00000535511	0.000464146
CTNNAP1	0.000464138
AF111167.2	0.000464128
FAM225A	0.000464114
STARD13	0.000464047
UCOO2KMD.1	0.000464043
UCC	0.000464041
AC010980.2	0.000463993
AL121944.1	0.000463973
CYP51A1-AS1	0.000463915
Z95114.1	0.000463791
GAS5	0.000463665
DSCR8	0.00046366
LOC100129148	0.000463623
DQ192290	0.000463585
UICLM	0.000463554
EHHADH-AS1	0.000463491
AC109779.1	0.000463462
AL021392.1	0.000463432
LINC01778	0.00046339
MIR181A1HG	0.000463318
LEMD1-AS1	0.000463293
MIAT	0.000463237
IFNG-AS1	0.000463205
LOC553103	0.000463198
AL022322.2	0.000463185
VIM-AS1	0.00046316
AC018809.2	0.000463099
AC068790.9	0.000463083
AF113014	0.00046303
FENDRR	0.000463019
KRAL	0.00046291
SLC26A4-AS1	0.000462858
ATP13A4-AS1	0.000462841
ZEB1-AS1	0.000462794
EPB41L4A-AS2	0.000462654
MAP3K20	0.000462634
LINC01358	0.000462613
LINC00535	0.000462562
SIRT1-AS	0.000462481
GPC6-AS1	0.000462443
DUXAP8	0.000462404
LINC01825	0.000462309
FABP5P3	0.000462288
LOC554202	0.000462267
HOXA-AS3	0.000462262
CDKN2B-AS1	0.000462255
MIMT1	0.000462228
RNF139-AS1	0.000462203
LINC00901	0.000462097
AP003486.1	0.000462096
RAMP2-AS1	0.000462086
RNF144A-AS1	0.000462063
KLF3-AS1	0.000462035
AC036108.3	0.000462019
LINC02202	0.000461962
MORF4L2-AS1	0.000461876
GAS5-AS1	0.000461752
FAM83A-AS1	0.000461713
LINC01527	0.000461664
PCGEM1	0.000461663
CCDC26	0.000461605
LINC02086	0.000461597
LINC00605	0.000461561
STARD4-AS1	0.000461529
SLC16A1-AS1	0.00046152
SNHG5	0.00046135
LINC01227	0.000461288
LINC00945	0.000461252
BCDIN3D-AS1	0.000461204
CAT104	0.000461183
CEBPA-AS1	0.000461164
ADPGK-AS1	0.000461162
LINC-ROR	0.000461106
SH3BP5-AS1	0.000460985
CBR3-AS1	0.000460899
NORAD	0.000460812
GCASPC	0.000460779
PCAT14	0.000460623
AC008429.1	0.000460586
AP002026.1	0.000460513
KCNK15-AS1	0.000460339
AL592528.1	0.000460291
AC107079.1	0.000460242
AC132192.2	0.000460189
LINC01115	0.000460171
AC023157.3	0.000460136
SNHG16	0.000460129
FTX	0.000460122
MIR7-3HG	0.000460119
STXBP5-AS1	0.000460094
NOP14-AS1	0.00046006
SNHG3	0.000460024
LINC00319	0.000460001
RP11-190D6.2	0.000459985
LINC-PINT	0.000459967
MACROD2-AS1	0.000459918
LINCRNA-P21	0.000459791
TSIX	0.000459733
TMEM191A	0.000459725
FAL1	0.000459641
AL031595.2	0.000459625
SPRY4-IT1	0.00045956
AC055713.1	0.000459458
CFLAR-AS1	0.000459455
AC019117.1	0.000459446
AC026904.1	0.000459434
LINC01291	0.000459419
DCST1-AS1	0.000459162
CYP1B1-AS1	0.000459159
TUSC8	0.000459107
LINC00668	0.000459096
EMX2OS	0.000459072
LINC00305	0.00045895
AC000067.1	0.000458786
TRIM52-AS1	0.000458765
MAPKAPK5-AS1	0.000458759
AC008033.3	0.000458687
AC090579.1	0.000458628
LINC00312	0.000458585
LNC015192	0.000458451
HOTTIP	0.000458307
LINC00491	0.000458295
LINC00483	0.000458267
AP001160.3	0.0004582
LINC01293	0.000458109
LINC01671	0.000458104
DRAIC	0.00045799
AC113615.1	0.00045795
LINC01504	0.000457931
MIATNB	0.000457911
ILF3-AS1	0.00045783
AC069277.1	0.000457747
PVT1-5	0.000457743
LRRC75A-AS1	0.000457696
AC012594.1	0.000457655
HOXD-AS1	0.000457562
AC110615.1	0.00045755
LINC00893	0.000457506
HOST2	0.000457481
LINC00884	0.000457441
PIK3CD-AS2	0.000457332
PTPRD-AS1	0.00045726
AL392172.1	0.00045719
JAZF1-AS1	0.000456958
PCDH9-AS1	0.000456906
PRNCR1	0.000456892
XLOC_006390	0.000456861
AC019205.1	0.000456834
LINC00652	0.00045677
SCAMP1-AS1	0.000456675
GIHCG	0.000456672
MAPT-AS1	0.00045667
PRLB	0.000456664
LINC00271	0.000456662
EXTL3-AS1	0.000456606
MIR600HG	0.000456561
AC023794.7	0.000456546
LINC01016	0.000456523
PLNCRNA-1	0.000456487
UFC1	0.000456445
MT1JP	0.000456313
LEXIS	0.000456152
SNHG12	0.000456145
XLOC_008466	0.000456066
BLACAT1	0.000456032
UBAC2-AS1	0.000456026
CASC2C	0.000456014
RSU1P2	0.000455913
LINC00520	0.000455706
NBAT1	0.0004557
LNCRNA-ATB	0.000455698
LINC01207	0.000455682
LINC01569	0.000455665
DLG1-AS1	0.000455571
KIF9-AS1	0.00045553
OVAAL	0.000455513
BC040587	0.00045548
ADARB2-AS1	0.000455479
EWSAT1	0.000455438
KANSL1-AS1	0.00045532
TALNEC2	0.000455306
MDS2	0.000455303
FMR1-AS1	0.00045526
LINC-NED125	0.000455258
HCP5	0.000455176
ATB	0.000455172
ENST01108	0.00045506
RP11-296A18.3	0.000455056
MINCR	0.000455013
ODRUL	0.000455011
FTH1P3	0.000454962
MHENCR	0.000454947
NEXN-AS1	0.000454897
FAM138D	0.000454852
AL162591.2	0.00045484
ACTA2-AS1	0.00045479
DBH-AS1	0.000454788
AC008278.2	0.000454779
PCAT1	0.000454775
CHRF	0.000454765
LINC01094	0.000454734
LINC00515	0.000454722
LINC00675	0.000454719
PDZRN3-AS1	0.000454507
AL096678.1	0.000454456
AC022075.2	0.000454416
AC245452.1	0.000454344
MYCNOS-01	0.000454343
HTR2A-AS1	0.000454227
LIMD1-AS1	0.000454178
PAXBP1-AS1	0.00045405
RAB30-AS1	0.000454013
LINC-223	0.00045388
TMPO-AS1	0.000453868
GAPLINC	0.000453779
SOX2OT	0.000453686
LOC728196	0.000453673
AC016705.2	0.000453668
MUC2	0.000453653
HTT-AS	0.00045365
SDCBP2-AS1	0.000453562
UBOX5-AS1	0.000453273
ZNF667-AS1	0.000453267
THUMPD3-AS1	0.000453125
HOXA11-AS	0.000453076
AC034231.1	0.000452999
AL162311.3	0.000452933
FAM212B-AS1	0.000452916
ZNF529-AS1	0.000452861
AC023115.3	0.000452852
ENST00000547415	0.000452764
ENST00000518554	0.000452764
ENST00000559981	0.000452764
ENST00000520186	0.000452764
AC021739.2	0.000452573
ZNF582-AS1	0.000452552
RP11-79H23.3	0.000452532
TRAF3IP2-AS1	0.000452497
AC097534.2	0.00045242
PSMB8-AS1	0.000452375
HMMR-AS1	0.000452348
LINC00460	0.000452336
CTB-180A7.6	0.000452267
AC025263.1	0.000452233
AC145285.2	0.000451952
BDNF-AS	0.000451708
SNHG17	0.000451561
AL359220.1	0.000451485
TNFRSF14-AS1	0.000451437
EGFLAM-AS1	0.000451423
LINC00636	0.000451197
AC093591.2	0.000451113
MIR100HG	0.000451005
LINC00941	0.000450992
AL137784.2	0.000450894
FGF14-AS2	0.000450804
AC007384.1	0.000450734
OVCH1-AS1	0.000450485
AC108062.1	0.000450177
DANCR	0.000450117
ST3GAL6-AS1	0.000449871
SEMA3F-AS1	0.000449853
ITGB2-AS1	0.000449764
LBX2-AS1	0.000449615
HDAC2-AS2	0.000449506
PRINS	0.000449243
LINC00538	0.000449131
C9ORF41-AS1	0.000449126
SCOC-AS1	0.000448936
AC107884.1	0.000448821
AC011511.2	0.000448657
LINC01285	0.000448583
AC102953.2	0.000448029
AP000221.1	0.000447988
AC004540.1	0.000447923
MIR9-3HG	0.00044786
AC004895.1	0.000447789
MACC1-AS1	0.000447749
LINC02384	0.000447479
LINC01381	0.000447446
LINC00473	0.000447316
AC010809.2	0.000447248
FBXL19-AS1	0.000447102
PRC1-AS1	0.000446906
LINC00173	0.000446703
GACAT3	0.000446695
HCG23	0.000446687
AC018413.1	0.00044655
INE1	0.000446544
AL138976.2	0.000446342
AP002358.1	0.000446208
APTR	0.000446177
SNHG10	0.00044614
ZBED5-AS1	0.000445846
TMC3-AS1	0.000445837
AC007388.1	0.000445681
CCND2-AS1	0.000445541
AC009686.2	0.000445198
BASP1-AS1	0.000444919
AC120498.1	0.00044451
LINC-MD1	0.000444499
LINC00162	0.000444475
AC020916.1	0.000444438
PRR34-AS1	0.00044439
C2DAT1	0.00044421
MIR583HG	0.000444168
TP53TG1	0.000443753
MRAK081523	0.000443621
MRAK088388	0.000443621
LINC01521	0.000443392
AL157714.2	0.00044338
AL357060.1	0.000443351
SEPSECS-AS1	0.000443292
AL589642.1	0.000443164
AC093525.6	0.000442865
PINK1-AS	0.000442843
SFTA1P	0.000442759
AC083837.1	0.000442732
AL353608.3	0.000442722
HOXC-AS1	0.000442575
IGF2-AS	0.000442415
PRKCZ-AS1	0.000442081
CAHM	0.000441875
AC090510.3	0.000441639
MNX1-AS1	0.000441531
HCG21	0.000440987
KRTAP5-AS1	0.000440353
SEPT4-AS1	0.000440011
AL109659.2	0.00043926
PDCD4-AS1	0.00043878
LINC01384	0.000438756
PACERR	0.000438563
AC007952.6	0.000438292
AC005332.5	0.000438205
AC010894.3	0.00043809
AL450992.2	0.000436944
RP11-396F22.1	0.000436817
LINCMD1	0.000436744
AL157838.1	0.000436289
AC100800.1	0.000436121
SNHG11	0.000435768
AC002454.1	0.000435662
AC092910.3	0.000435496
LHFPL3-AS2	0.00043506
AL354813.1	0.000434318
TRERNA1	0.00043287
RPPH1	0.000430088

## Sheet: Table S2-3
Table S2-3: Stable probability of novel lncRNA for lung adenocarcinoma by LRWRHLDA
lncRNA	P-value
FOXP4-AS1	0.000689753
NEXN-AS1	0.000626377
VPS9D1-AS1	0.000595884
TERC	0.000565171
AC018413.1	0.000561705
AL157838.1	0.000557419
TUBB2A	0.000557167
AC019197.1	0.000546341
Z93930.2	0.000539158
SATB2-AS1	0.000532983
AL022322.2	0.0005233
AL022322.1	0.000522743
ENST01108	0.000515728
RALY-AS1	0.000513153
AC008033.3	0.000509076
TTC28-AS1	0.000508052
LINC00313	0.000507838
TTN-AS1	0.000506263
RMRP	0.000504671
AL139011.1	0.000504636
AP001029.2	0.000500237
CDKN2B-AS1	0.000498195
LINC01856	0.000494911
RFPL1S	0.000494673
AC036108.3	0.000492741
AC004895.1	0.00049253
AC103740.1	0.000487413
ABHD11-AS1	0.000483535
AC003681.1	0.000483368
HDAC2-AS2	0.000483314
RASSF1-AS1	0.000483217
AC068888.1	0.000481585
MSTO2P	0.000480459
UCHL1-AS1	0.000480392
AC015849.12	0.000479701
LINC01268	0.000479224
RP11-190D6.2	0.00047921
AC010731.3	0.000479154
RBM24	0.000478085
RNPC1	0.000478085
NOP14-AS1	0.00047672
SH3BP5-AS1	0.00047638
AC105105.1	0.000475703
Z68871.1	0.000475689
AC010636.2	0.000475419
KCNQ1DN	0.000475395
AC026166.2-001	0.000474567
DLGAP1-AS2	0.000472783
AL357033.2	0.000472141
MIR2052HG	0.000471685
LINC00894-002	0.000471119
AP001505.1	0.000471082
BC032469	0.000470904
AL031123.2	0.000470439
AP001160.3	0.000470336
LOC150622	0.000470055
M59227	0.000470055
KLKP1	0.000469991
RP11-552M11.4	0.000469959
ZEB1	0.000469946
UBOX5-AS1	0.000469663
AC009113.1	0.000469533
SENCR	0.000469468
N335586	0.000469452
HCAL	0.000469452
SNHG6-003	0.000469452
AF119895	0.000469452
NRAL	0.000469452
MT1DP	0.000469327
CAMTA1	0.000469327
CTA	0.000469283
AC102953.2	0.000469213
GUARDIN	0.000468957
TRERNA	0.000468873
AC139887.2	0.000468742
LINC01778	0.00046851
SCAMP1-AS1	0.000468393
AC087482.1	0.000468345
N340790	0.00046834
PVT1-5	0.000468144
DIO3OS	0.000468081
UNIGENE56159	0.000467757
LINC00302	0.000467753
LNC34A	0.000467423
AC079089.1	0.000467306
OGFRP1	0.000467046
PFKFB2	0.000466789
DLGAP4-AS1	0.00046662
AC015971.1	0.000466441
LINC00665	0.000466421
MIMT1	0.000466232
CEBPA-AS1	0.000466198
ATP13A4-AS1	0.00046614
AC026904.1	0.000466084
CSMD2-AS1	0.000465913
LINC01006	0.000465864
AL357060.1	0.000465493
AL162591.2	0.000465348
MDC1-AS1	0.000464723
UFC1	0.000464502
AC011997.1	0.000464125
LINC00305	0.000463827
TTTY15	0.000463188
AC034231.1	0.000463117
AC105285.1	0.000462649
LINC00606	0.000462602
MLK7-AS1	0.000462491
LINC01410	0.00046209
AC132192.2	0.000461964
SNHG5	0.000461682
ZNF667-AS1	0.000461575
LINC00598	0.000461127
LINC00174	0.000461039
TMEM132D-AS1	0.000460967
EPB41L4A-AS2	0.000460867
LINC00982	0.000460826
AC023794.7	0.000460705
DSCAM-AS1	0.000460101
KCNK15-AS1	0.000459953
LINC01021	0.000459899
SNHG18	0.000459784
MIR583HG	0.000459676
LINC00969	0.000459432
MACC1-AS1	0.000459425
PTCSC3	0.000459378
AC008268.1	0.00045935
RP11-436H11.5	0.00045887
LINC01502	0.000458806
LINC01138	0.000458727
FOXD3-AS1	0.000458566
LINC00472	0.00045852
OTUD6B-AS1	0.000458426
LINC01133	0.000458401
ST8SIA6-AS1	0.000458342
ITGB2-AS1	0.000458293
AC004520.1	0.000458244
DRAIC	0.000457755
BGLT3	0.000457359
MAGI2-AS3	0.000457276
MIR210HG	0.000457229
RAMP2-AS1	0.000457048
LINC00940	0.000456919
NLC1-C	0.00045685
ILF3-AS1	0.000456767
AL121944.1	0.000456753
CNALPTC1	0.000456713
TGFB2-OT1	0.000456636
PTENP1-AS	0.000456478
SMARCC2	0.000456406
LINC01007	0.000456392
LINC00032	0.000456355
SKP2	0.000456235
ATB	0.000456233
GM15290	0.000456183
LINC00319	0.000456167
DQ192290	0.000456165
FLJ22447	0.000456121
AL162586.1	0.000456096
AC008691.1	0.00045605
AC145285.2	0.000456014
D63785	0.000455939
AC010980.2	0.000455743
MMP25-AS1	0.000455618
DPP10-AS1	0.000455571
LOC100129148	0.000455569
ZBTB20-AS4	0.000455045
TDRG1	0.000455043
AC016907.2	0.000454849
AC000067.1	0.000454796
LINCRNA-ROR	0.000454783
AL135905.1	0.000454734
NEAT1	0.000454629
AC109779.1	0.000454265
MIR7-3HG	0.000454165
HEIH	0.000454068
ATP2B1-AS1	0.000453939
HCG21	0.000453922
ENTPD3-AS1	0.000453688
AL359915.2	0.00045322
MSC-AS1	0.000453217
GASAL1	0.000453151
AC113615.1	0.00045293
AC107079.1	0.00045282
CCAT2	0.000452738
AL357093.1	0.000452202
AC069277.1	0.000452185
AC005261.1	0.000452019
SNRK-AS1	0.000451956
PIK3CD-AS2	0.000451799
MALINC1	0.000451404
AC107959.2	0.00045108
PSORS1C3	0.00045084
AL133367.1	0.000450758
RP11-296A18.3	0.000450718
LINC02086	0.00045064
RP11-169D4.1	0.000450628
LINC01671	0.000450585
TPM1-AS	0.00045058
AC106739.1	0.000450476
MYLK-AS1	0.000450453
AL157714.2	0.000450379
NR2F1-AS1	0.000450299
RP11-838N2.4	0.00045021
TMEM147-AS1	0.000450153
NORAD	0.000449995
LINC00673	0.000449968
MDS2	0.000449923
ZFAS1	0.000449863
AC022075.2	0.000449806
LINC00473	0.000449787
PCBP2-OT1	0.000449731
AL157400.4	0.000449729
SACS-AS1	0.000449729
USP3-AS1	0.000449556
DGUOK-AS1	0.000449514
SOX2OT	0.00044946
PAX8-AS1-N	0.000449406
LUCAT1	0.000449398
MT1JP	0.000449391
PLCH1-AS1	0.000449361
AC055713.1	0.000449323
LNC015192	0.000449316
SFTA1P	0.00044931
IGFBP7-AS1	0.000449234
PCAT14	0.00044918
CASC8	0.000449161
NNT-AS1	0.000449105
AC025171.2	0.000449068
PRLB	0.000449021
DSCR8	0.000448926
ZNF674-AS1	0.000448866
Z95114.1	0.000448789
NPTN-IT1	0.000448748
NBAT1	0.000448705
LINCRNA-P21	0.000448659
AC107375.1	0.00044856
AC012555.1	0.000448466
MIR22HG	0.000448404
TMEM191A	0.00044832
KRT7-AS	0.000448181
AKR7L	0.000448047
AC007823.1	0.000448046
BC040587	0.000448038
CCAT1	0.00044798
DLEU1	0.00044798
BTG3-AS1	0.00044792
SLC26A4-AS1	0.00044792
LINC00657	0.000447871
AF113014	0.000447816
FER1L4	0.000447812
LRRC75A-AS1	0.000447811
CTNNAP1	0.000447757
TMEM191C	0.000447736
AC019205.1	0.000447733
XLOC_008466	0.000447728
CAT104	0.000447679
KRAL	0.00044767
LINC01303	0.000447602
XLOC_006390	0.000447596
LEXIS	0.000447574
TALNEC2	0.000447564
SNHG8	0.000447517
LOC553103	0.000447508
VAC14-AS1	0.000447467
AP002026.1	0.000447459
BAALC-AS1	0.000447439
GIHCG	0.000447405
LNCRNA-ATB	0.000447405
SNHG3	0.000447382
ODRUL	0.000447379
NUP50-AS1	0.000447377
RSU1P2	0.000447372
HOST2	0.000447343
SIRT1-AS	0.000447312
LINC01521	0.000447288
SLC16A1-AS1	0.00044728
SGO1-AS1	0.000447271
BLACAT1	0.000447256
ASLNC02525	0.000447251
CASC7	0.000447239
FAM223A	0.000447206
MIR503HG	0.000447189
MAP3K20	0.000447181
ZNFX1-AS1	0.000447167
HCP5	0.000447167
GTF3C2-AS1	0.000447161
LET	0.00044716
MYCNOS-01	0.000447125
RP4	0.000447124
STARD13	0.000447085
HOXD-AS1	0.000447054
FABP5P3	0.00044699
MUC20-OT1	0.000446971
GATA3-AS1	0.000446959
PLNCRNA-1	0.000446945
N-BLR	0.000446927
TRIM36-IT1	0.000446901
UCOO2KMD.1	0.000446874
AC009948.1	0.000446858
MHENCR	0.000446856
PDIA3P	0.000446823
LINC-NED125	0.000446813
HIPK1-AS1	0.000446777
AC010271.1	0.000446769
AL513550.1	0.000446758
PRNCR1	0.000446733
ANRIL	0.000446721
LINC01296	0.000446695
AC025263.1	0.000446566
UCC	0.000446527
UICLM	0.000446519
LINC00312	0.000446507
PVT1	0.000446448
AC107884.1	0.000446428
PCAT1	0.000446409
LOC728196	0.000446399
AZIN1-AS1	0.000446376
SBF2-AS1	0.000446366
DCST1-AS1	0.000446299
SPRY4-IT1	0.000446296
CCNT2-AS1	0.000446287
AC016717.2	0.000446179
ENST00000535511	0.000446174
GCASPC	0.000446158
AL021392.1	0.000446098
FAL1	0.000445991
EHHADH-AS1	0.000445897
EWSAT1	0.000445891
BOK-AS1	0.000445816
CASC2C	0.000445751
MBNL1-AS1	0.000445725
DIO2-AS1	0.000445707
FLNB-AS1	0.000445612
LOC554202	0.000445605
LINC01285	0.000445602
LINC00858	0.000445531
AL137784.2	0.000445325
MIR4435-2HG	0.000445309
AL117378.1	0.000445198
AC023115.3	0.000445166
LINC00636	0.0004451
CTB-180A7.6	0.000445091
OLMALINC	0.000445073
FAM138D	0.000445052
LINC01291	0.000445008
LINC00926	0.000444958
AL158152.1	0.000444896
PWRN1	0.000444891
TCL6	0.000444819
KRTAP5-AS1	0.0004448
ENST00000559981	0.0004448
ENST00000547415	0.0004448
ENST00000520186	0.0004448
ENST00000518554	0.0004448
LINC01358	0.000444781
LINC00857	0.00044477
LINC00941	0.000444694
LINC-223	0.000444685
MINCR	0.000444683
ACTA2-AS1	0.00044465
PTENP1	0.000444621
F11-AS1	0.000444558
AC100800.1	0.000444502
C5ORF66-AS1	0.000444496
AC008429.1	0.000444466
SLC25A25-AS1	0.000444463
AP000221.1	0.00044445
AC124798.1	0.000444441
HOXB-AS3	0.000444354
AL162311.3	0.000444342
FTH1P3	0.000444104
PAN3-AS1	0.000444099
HCG23	0.000444097
AC004540.1	0.00044401
BCAR4	0.000443969
NIFK-AS1	0.000443934
HOXA11-AS	0.000443885
SNHG4	0.000443879
CASC15	0.000443877
GACAT2	0.000443813
AF111167.2	0.000443759
ROR1-AS1	0.000443717
LINC00672	0.000443671
LINC00491	0.000443632
AC093157.1	0.000443613
HAGLROS	0.000443528
AC010809.2	0.000443324
HCG11	0.000443315
LINC02202	0.000443227
LINC00963	0.000443216
SDCBP2-AS1	0.000443093
AL392172.1	0.000443091
CASC2	0.000443082
PART1	0.000443062
LINC01088	0.000443062
HAGLR	0.000442982
AC012368.1	0.000442967
LPP-AS2	0.00044292
LINC00511	0.000442905
RUNDC3A-AS1	0.000442885
LINC01764	0.000442884
ZNF295-AS1	0.000442843
LINC00467	0.000442821
FEZF1-AS1	0.000442764
GAPLINC	0.000442745
LINC00538	0.000442716
LINC01969	0.000442654
MIR100HG	0.000442653
LINC00160	0.000442592
AC090510.3	0.000442552
LINC00152	0.000442448
AC021054.1	0.000442426
ADAMTS9-AS2	0.000442374
LINC01527	0.000442301
AC097534.2	0.000442253
RAD51-AS1	0.000442251
BACE1-AS	0.000442228
LINC00461	0.000442215
MCM3AP-AS1	0.000442156
SNHG20	0.000442116
AC114763.1	0.000442116
ZNF582-AS1	0.000442092
HNF1A-AS1	0.000442018
AC090198.1	0.000441965
CASC9	0.000441936
ZNF436-AS1	0.000441909
AC098864.1	0.00044181
LINC01115	0.000441771
LINC01504	0.000441762
CBR3-AS1	0.000441735
SNHG7	0.000441707
DUXAP8	0.000441694
AL031595.2	0.000441686
AC009962.1	0.000441682
AC108062.1	0.000441665
TUG1	0.000441562
AC004803.1	0.00044155
LNCARSR	0.000441547
ZEB2-AS1	0.000441484
FTX	0.000441418
LINC01569	0.000441404
OVCH1-AS1	0.000441388
SNHG1	0.00044134
AC016705.2	0.000441301
PRINS	0.000441299
LINC01158	0.000441223
LINC00865	0.000441105
PAX8-AS1	0.000441051
LINC00562	0.000441019
LINC00974	0.000440977
LINC00928	0.000440901
LINC01426	0.00044078
AC023157.3	0.000440743
BAIAP2-AS1	0.000440705
FIRRE	0.000440664
C9ORF41-AS1	0.000440659
WEE2-AS1	0.000440653
TRIM52-AS1	0.000440635
AC074117.1	0.000440615
AC018809.2	0.000440605
LMCD1-AS1	0.00044059
AC005076.1	0.000440571
PROX1-AS1	0.000440548
AC021739.2	0.000440546
AF117829.1	0.000440516
AC093591.2	0.000440429
TDRKH-AS1	0.000440424
FLVCR1-AS1	0.000440393
STARD4-AS1	0.000440385
CTB-89H12.4	0.000440379
NBR2	0.00044037
AC125807.2	0.000440325
LIMD1-AS1	0.000440276
DANCR	0.000440264
MEOX2-AS1	0.000440262
UXT-AS1	0.000440221
LINC01287	0.000440208
AC068790.9	0.000440203
AL590999.1	0.00044016
MAPKAPK5-AS1	0.000440111
HOTAIRM1	0.000440103
MIR9-3HG	0.000440043
H19	0.000440021
AC144450.1	0.000440012
SOX21-AS1	0.000440004
AL592528.1	0.000439946
AP003486.1	0.000439816
PCAT7	0.000439726
PSMB8-AS1	0.000439703
SOCS2-AS1	0.000439678
ZNF529-AS1	0.000439665
ZBED3-AS1	0.000439627
RGMB-AS1	0.000439615
LINC00052	0.00043961
SLC7A11-AS1	0.000439583
CASC11	0.000439502
LINC00294	0.00043949
UCA1	0.000439397
CHRF	0.000439352
MIR155HG	0.000439269
COL18A1-AS1	0.000439234
PAUPAR	0.000439164
RUSC1-AS1	0.00043915
PRKCZ-AS1	0.000439135
DLG1-AS1	0.00043913
LINC00901	0.000439125
LINC01104	0.000439086
LINC00959	0.000439057
MIATNB	0.000439045
AL365203.2	0.000439027
LINC01152	0.000438997
LINC01128	0.000438994
AC093525.6	0.000438965
WARS2-IT1	0.00043894
XIST	0.000438878
GAS5-AS1	0.000438817
AC090579.1	0.000438797
AC009061.2	0.000438767
LEF1-AS1	0.000438741
LINC01089	0.000438698
TRPM2-AS	0.000438679
LINC00639	0.000438658
C21ORF62-AS1	0.000438594
LEMD1-AS1	0.000438559
AC005523.2	0.000438544
FENDRR	0.000438499
SNHG16	0.000438417
AGAP2-AS1	0.000438392
AC120498.1	0.000438389
GMDS-AS1	0.000438331
VIM-AS1	0.000438268
AC009686.2	0.000438264
DLX6-AS1	0.000438247
LINC00520	0.000438189
AL354696.2	0.000438174
PXN-AS1	0.000438155
HOTTIP	0.000438124
MALAT1	0.000438002
VLDLR-AS1	0.00043796
LINC01825	0.000437943
LINC00691	0.000437923
AP000695.4	0.000437918
LINC01405	0.00043786
C2DAT1	0.000437854
KIF9-AS1	0.000437813
LINC00346	0.00043777
GAS5	0.00043777
LINC-ROR	0.000437769
MIR4697HG	0.000437721
INE1	0.000437619
AL096678.1	0.000437599
UBL7-AS1	0.000437564
KIZ-AS1	0.000437562
PTPRG-AS1	0.000437526
AC020916.1	0.000437514
MAMDC2-AS1	0.000437473
TUSC7	0.000437419
SNHG14	0.00043741
TMC3-AS1	0.000437388
TRAF3IP2-AS1	0.000437293
MRAK088388	0.00043728
MRAK081523	0.00043728
AL353608.3	0.000437229
NPHP3-AS1	0.000437113
OIP5-AS1	0.000437064
KANSL1-AS1	0.000437063
LINC02384	0.000437045
LINC00675	0.000436992
NKILA	0.000436976
LINC00993	0.000436971
SIRPG-AS1	0.000436963
EMX2OS	0.000436947
LINC00601	0.000436892
AC126696.2	0.000436779
APCDD1L-AS1	0.000436729
HOXA-AS3	0.000436675
LINC01018	0.000436608
RPL34-AS1	0.000436597
SOX2-OT	0.000436509
MUC2	0.000436476
RP11-317J10.2	0.000436464
CYP1B1-AS1	0.000436448
KCNQ1OT1	0.000436444
CLIP1-AS1	0.000436441
AC007388.1	0.000436425
AL138976.2	0.000436366
OVAAL	0.000436359
MEF2C-AS1	0.000436351
LINC00483	0.000436297
BASP1-AS1	0.000436284
LINC-PINT	0.000436238
LINC-MD1	0.000436186
AC093627.7	0.000436184
MIR143HG	0.000436171
LINC00649	0.000436151
LINC01224	0.00043612
LINC00265	0.000436116
TUSC8	0.0004361
MME-AS1	0.000436071
AL136309.2	0.000436057
SNHG6	0.000436054
CARL	0.000436031
LBX2-AS1	0.000436025
LINC00893	0.000435934
ODF2-AS1	0.000435916
RNF139-AS1	0.000435913
HULC	0.000435887
ZFHX4-AS1	0.000435845
SEPSECS-AS1	0.000435827
MIR31HG	0.000435802
LINC00261	0.000435799
ENTPD1-AS1	0.000435765
DGCR9	0.000435753
LINC01366	0.000435704
BDNF-AS	0.0004357
LINC00605	0.000435698
DACT3-AS1	0.000435659
TINCR	0.000435608
FAM83A-AS1	0.000435608
GABPB1-AS1	0.000435606
INHBA-AS1	0.000435575
LINC00945	0.000435427
MORF4L2-AS1	0.000435425
GNG12-AS1	0.000435401
NCK1-AS1	0.000435385
FAM181A-AS1	0.000435353
LINC00460	0.000435321
AFAP1-AS1	0.000435288
DARS-AS1	0.000435256
SEMA3F-AS1	0.000435221
LINC00689	0.000435151
LINC00884	0.000435142
AC019117.1	0.000435133
DLEU2	0.000435131
CADM3-AS1	0.00043511
LINC00339	0.000435089
LINC00635	0.000435067
SNHG17	0.00043502
TP73-AS1	0.000435001
FGF14-AS2	0.000434994
SNHG10	0.00043496
PCAT6	0.000434866
DGCR10	0.000434825
PGM5P3-AS1	0.0004348
AL133467.2	0.000434796
OTX2-AS1	0.000434793
ADARB2-AS1	0.000434778
EXTL3-AS1	0.000434768
CFLAR-AS1	0.000434728
AC092535.3	0.000434685
LINC00707	0.000434664
AL589642.1	0.000434603
ADPGK-AS1	0.000434499
HOXA-AS2	0.000434401
ZNF350-AS1	0.000434342
MACROD2-AS1	0.00043432
GACAT3	0.000434316
SEC24B-AS1	0.00043427
SUCLG2-AS1	0.000434229
LINC01094	0.000434019
TMEM51-AS1	0.00043401
MEG3	0.000433936
DLEU7-AS1	0.000433927
DNM3OS	0.000433899
LINC00652	0.000433821
AC008278.2	0.000433792
LINC01207	0.000433759
RP11-909B2.1	0.000433717
AIRN	0.000433706
CTD-2020K17.1	0.00043365
LINC00535	0.00043364
BANCR	0.000433619
HTR2A-AS1	0.000433499
BCDIN3D-AS1	0.000433456
RAB30-AS1	0.000433443
LINC00927	0.000433437
GPC6-AS1	0.000433423
HOTAIR	0.000433202
DCTN1-AS1	0.000433178
CAHM	0.000433142
ST3GAL6-AS1	0.0004331
BCYRN1	0.000433027
CRNDE	0.00043298
LINC01503	0.000432901
SSBP3-AS1	0.000432858
MIR181A1HG	0.000432829
LINC00842	0.000432825
WT1-AS	0.000432823
SNHG12	0.000432816
FBXL19-AS1	0.000432721
FRMD6-AS1	0.000432685
LINC01234	0.000432594
SNHG15	0.000432538
AC245452.1	0.000432493
LINC00173	0.000432449
LINC00176	0.000432447
GATA2-AS1	0.000432446
LINC00668	0.000432435
PCA3	0.000432361
IGF2-AS	0.000432276
AC087164.1	0.00043222
TP53TG1	0.000432212
LINC00887	0.000432053
TAPT1-AS1	0.000432002
LINC00441	0.000431989
ZMIZ1-AS1	0.000431966
MIR600HG	0.000431878
AC012594.1	0.000431796
LHX1-DT	0.000431788
TUNAR	0.000431784
TSIX	0.000431728
LINC01141	0.000431692
LINC01252	0.000431655
EGOT	0.00043152
PRR34-AS1	0.00043142
MIR181A2HG	0.0004314
DGCR5	0.000431343
GSEC	0.000431337
STXBP5-AS1	0.00043133
PCGEM1	0.000431246
XIAP-AS1	0.000431129
AL109659.2	0.000431079
DBH-AS1	0.000430954
KLF3-AS1	0.000430948
SEPT4-AS1	0.000430841
THUMPD3-AS1	0.000430777
ZEB1-AS1	0.000430691
CYP51A1-AS1	0.000430656
AC007663.2	0.000430638
LINC01516	0.000430493
JAZF1-AS1	0.000430446
EGFLAM-AS1	0.000430343
MIAT	0.000430295
PACRG-AS3	0.000430289
TMPO-AS1	0.000430173
LINC01016	0.000430041
PACERR	0.000430039
LINC01293	0.000429863
FAM212B-AS1	0.000429854
RNF144A-AS1	0.000429843
AC008063.2	0.000429758
GATA6-AS1	0.000429611
LINC00324	0.000429606
LRRC2-AS1	0.00042954
A2M-AS1	0.000429459
CCDC26	0.000429384
AC083837.1	0.000429178
PTPRD-AS1	0.000429177
PRC1-AS1	0.000429145
HMMR-AS1	0.000429142
PDCD4-AS1	0.000429038
AC010894.3	0.000429018
FOXD2-AS1	0.000428898
PCDH9-AS1	0.000428706
MNX1-AS1	0.000428694
AC011511.2	0.000428548
LAMA5-AS1	0.000428432
LINC00271	0.000428375
HOXC-AS1	0.000428276
AC110615.1	0.000428066
HIF1A-AS2	0.000427991
UBAC2-AS1	0.000427923
LINC00161	0.000427726
AL358334.2	0.000427527
TNFRSF14-AS1	0.000427495
AC007952.6	0.000427449
AC087521.1	0.000427361
SNHG11	0.000427308
FOXC2-AS1	0.000427276
FAM225A	0.000427258
KMT2E-AS1	0.000427154
LINC01381	0.000427068
LINC00162	0.000427001
AL450992.2	0.000426976
PINK1-AS	0.000426786
LINC00622	0.00042669
AC105461.1	0.000426574
AC007384.1	0.000426556
AC092910.3	0.000426549
AC005332.5	0.000426525
LINC01384	0.000426435
EDNRB-AS1	0.000426401
RP11-396F22.1	0.000426354
AP002358.1	0.000426331
RP11-79H23.3	0.000426067
LINC00515	0.000426045
CASC19	0.000426042
CCND2-AS1	0.000425975
AC116366.1	0.000425924
LHFPL3-AS2	0.000425867
LINC02346	0.00042568
LINC00659	0.000425601
PTPRJ-AS1	0.000425469
LINC01227	0.000425463
LINCMD1	0.000425451
AC002454.1	0.00042536
SCOC-AS1	0.000425038
AL354813.1	0.000424997
MAPT-AS1	0.000424389
AL359220.1	0.000424333
HAR1B	0.000424044
FMR1-AS1	0.000423959
LINC00426	0.000423621
APTR	0.000423313
TRERNA1	0.000422555
PAXBP1-AS1	0.000422394
PDZRN3-AS1	0.000421993
RPPH1	0.000421623
IFNG-AS1	0.000421505
ZBED5-AS1	0.000421337
HCG25	0.00042041
CD81-AS1	0.000419219
HAR1A	0.000417785
HTT-AS	0.000416183

## Sheet: Table S2-4
Table S2-4: Stable probability of novel lncRNA for stomach cancer by LRWRHLDA
lncRNA	P-value
SSBP3-AS1	0.000905417
AC103740.1	0.000769603
AF117829.1	0.000769467
AC092910.3	0.00074314
RAB30-AS1	0.000721682
AC093157.1	0.000708036
GATA2-AS1	0.000673634
PCA3	0.000673414
TERC	0.000671912
AC087164.1	0.000670763
FMR1-AS1	0.00066816
AL358334.2	0.000656686
AC005332.5	0.000652682
SNHG10	0.000627185
CTB-180A7.6	0.000626773
TRPM2-AS	0.000625239
AC093525.6	0.000608376
PCAT6	0.000605889
KMT2E-AS1	0.000604538
RAD51-AS1	0.000600729
EGOT	0.000600657
MIR583HG	0.000599308
LINC00313	0.000597945
VPS9D1-AS1	0.000597262
CASC19	0.000597198
AC007952.6	0.000596268
C5ORF66-AS1	0.000595263
LINC00605	0.000594818
FOXC2-AS1	0.000594349
LINC00940	0.00059248
RUNDC3A-AS1	0.000592459
ZNF667-AS1	0.000592173
DBH-AS1	0.000590229
AL354696.2	0.000589299
RP11-169D4.1	0.000588796
OGFRP1	0.000587638
BCDIN3D-AS1	0.000587398
RP11-190D6.2	0.000584499
GAPLINC	0.000576464
MIR210HG	0.000575911
LBX2-AS1	0.000575893
LINC00959	0.000574884
C21ORF62-AS1	0.000573618
LINC02346	0.000572933
ZNF295-AS1	0.000572786
LINC01006	0.000572714
SFTA1P	0.000572453
AC114763.1	0.000571759
AC007384.1	0.000570862
HOXC-AS1	0.000570838
LINC01293	0.000569596
EWSAT1	0.00056895
LINC00974	0.000568119
EDNRB-AS1	0.000567946
SNHG11	0.000566427
LINC00520	0.000565757
TTN-AS1	0.000565704
AC020916.1	0.000564917
KCNK15-AS1	0.000563987
ITGB2-AS1	0.000563957
TMEM147-AS1	0.000563926
CASC11	0.000563658
SNHG17	0.000563285
CTD-2020K17.1	0.000562832
MAPT-AS1	0.000562601
FOXD3-AS1	0.000561229
RAMP2-AS1	0.000560593
VIM-AS1	0.000559821
AGAP2-AS1	0.000559166
LINC00339	0.000558651
LINC00176	0.000558094
TUBB2A	0.000558016
FEZF1-AS1	0.000557674
PAN3-AS1	0.000557508
DPP10-AS1	0.000557055
AC016907.2	0.000556111
FAM225A	0.000556108
FLVCR1-AS1	0.000556
TMEM51-AS1	0.000555404
TDRG1	0.00055477
RP11-552M11.4	0.000554727
AL365203.2	0.000554393
RPL34-AS1	0.000554294
SNHG20	0.000554236
AL136309.2	0.000553546
RNF139-AS1	0.000553513
AC008691.1	0.00055318
MIR181A2HG	0.000552169
LINC00982	0.000551797
AC011997.1	0.000551601
AP001160.3	0.000551343
LINC00601	0.000551215
LINC01007	0.000550883
HOXA-AS2	0.000550811
AL133367.1	0.000549805
LAMA5-AS1	0.00054973
RASSF1-AS1	0.000549595
DIO3OS	0.000549264
LINC01021	0.000549242
APTR	0.000549159
AL592528.1	0.000549117
F11-AS1	0.000548527
HOTTIP	0.000548506
DLGAP4-AS1	0.000548328
ZMIZ1-AS1	0.000548056
LINC00857	0.000547709
RP11-396F22.1	0.000547624
RNF144A-AS1	0.000547197
CBR3-AS1	0.000546721
SLC25A25-AS1	0.000546513
LINC01152	0.00054641
LINC01287	0.000546248
BAALC-AS1	0.000546114
SNHG7	0.000545789
LINC00707	0.000545555
RUSC1-AS1	0.000545035
LRRC2-AS1	0.000544966
DGCR10	0.00054493
CCAT1	0.000544712
FOXD2-AS1	0.000544531
LINC00884	0.000544486
PTPRG-AS1	0.000544454
IGFBP7-AS1	0.000544307
LINC01158	0.000544052
LINC00969	0.000543234
TUSC7	0.000542984
BAIAP2-AS1	0.000542855
LINC00319	0.000542079
LINC00460	0.000542027
HCG23	0.000541962
HAR1B	0.000541941
ROR1-AS1	0.000541937
HCG25	0.000541538
COL18A1-AS1	0.000541522
HIPK1-AS1	0.000541308
AC093627.7	0.000541128
SATB2-AS1	0.000540896
LINC00606	0.00054017
AC008063.2	0.000540012
AC019197.1	0.000539657
MUC2	0.000539301
LINC01410	0.000538923
AL589642.1	0.000538752
PCDH9-AS1	0.000538575
MAMDC2-AS1	0.000538535
LINC01521	0.000538234
LINC00174	0.00053808
MAPKAPK5-AS1	0.000538041
RP11-296A18.3	0.000538022
AC012368.1	0.000537936
LINC01503	0.000537682
LINC01224	0.000537582
LINC00472	0.000537539
LINC00473	0.000536726
LINC01141	0.000536473
SOX21-AS1	0.000536324
FGF14-AS2	0.000536028
ILF3-AS1	0.000535893
DLEU7-AS1	0.000535626
SEMA3F-AS1	0.000535422
AC110615.1	0.000535289
TUSC8	0.000535239
HOXA-AS3	0.000534941
ADPGK-AS1	0.000534931
MIR22HG	0.000534884
MEOX2-AS1	0.000534841
AC105461.1	0.000534836
DSCAM-AS1	0.000534505
LINC01234	0.000534488
LHX1-DT	0.0005343
MIR600HG	0.000534214
LINC00865	0.000534014
HCG11	0.000533876
AL096678.1	0.000533569
LINC00928	0.000533157
PAX8-AS1	0.000532949
HTR2A-AS1	0.000532908
MLK7-AS1	0.000532707
LINC00483	0.000532685
LINC00689	0.000532419
TTTY15	0.000532414
MIR7-3HG	0.000532331
LINC01504	0.000532194
KCNQ1DN	0.000532165
MIR143HG	0.000532128
LINC01207	0.000532006
PTPRD-AS1	0.000531723
LINC00305	0.000531442
LINC01426	0.000531412
LINC00261	0.000531364
DLGAP1-AS2	0.000531128
DLEU2	0.000531119
LINC-ROR	0.000531062
LINC01366	0.000530869
LINC01138	0.000530619
GSEC	0.000530534
LINC00598	0.000530251
H19	0.000530129
SIRPG-AS1	0.000530061
TTC28-AS1	0.000529883
ZEB1-AS1	0.000529712
CSMD2-AS1	0.000529682
WT1-AS	0.000529589
PCGEM1	0.000529534
TAPT1-AS1	0.000529357
RP11-909B2.1	0.000529147
SACS-AS1	0.000528796
SCOC-AS1	0.000528689
AFAP1-AS1	0.000528652
SNHG14	0.000528604
HOTAIR	0.000528474
AL133467.2	0.00052818
PWRN1	0.000528018
PGM5P3-AS1	0.000527991
TMEM191A	0.000527932
LINC00639	0.000527805
NOP14-AS1	0.0005278
AC012555.1	0.000527703
LINC00032	0.00052759
SNHG15	0.000527586
ADARB2-AS1	0.000527417
DANCR	0.000527298
AIRN	0.000526978
LINC01089	0.000526782
NBR2	0.000526696
LINC01358	0.000526583
MIMT1	0.000526542
KRT7-AS	0.000526515
FOXP4-AS1	0.000526485
RP11-317J10.2	0.000526431
TDRKH-AS1	0.000526348
PSMB8-AS1	0.000525983
GMDS-AS1	0.000525967
RGMB-AS1	0.000525943
LINC00173	0.000525837
LINC00511	0.000525716
LINC01268	0.000525704
OTUD6B-AS1	0.000525173
TMPO-AS1	0.000525046
AC009061.2	0.000524623
PTCSC3	0.000524618
CYP51A1-AS1	0.000524613
EXTL3-AS1	0.000524453
AP000221.1	0.000524349
HOTAIRM1	0.000524153
GATA3-AS1	0.000524014
HAGLR	0.000524
LINC01016	0.000523951
AC010271.1	0.000523949
PTPRJ-AS1	0.000523892
SENCR	0.000523832
ZEB2-AS1	0.000523685
UCA1	0.00052343
AL357093.1	0.000523201
PXN-AS1	0.000523038
LPP-AS2	0.000522982
RMRP	0.00052276
LINC00659	0.000522697
ATP2B1-AS1	0.000522495
CASC9	0.00052235
ZNF582-AS1	0.000522276
RFPL1S	0.000522213
ZNF529-AS1	0.000522079
MME-AS1	0.000521954
AC007663.2	0.000521715
LINC00441	0.000521705
ADAMTS9-AS2	0.000521354
MIR503HG	0.000521329
AC116366.1	0.000521115
AP000695.4	0.000520919
UCHL1-AS1	0.000520887
GIHCG	0.000520859
LINC00152	0.000520804
MIAT	0.000520687
PROX1-AS1	0.000520616
ENTPD3-AS1	0.000520489
BACE1-AS	0.000520458
FAM212B-AS1	0.000520416
RP11-436H11.5	0.000520413
LINC00622	0.000520314
CCNT2-AS1	0.000520276
LINC00652	0.000520028
HOXA11-AS	0.000520027
LUCAT1	0.000519932
SNHG16	0.000519847
LHFPL3-AS2	0.00051969
UXT-AS1	0.000519661
LINC00691	0.000519372
AL162311.3	0.000519278
FIRRE	0.000519179
AC008033.3	0.000519178
LINC00346	0.00051914
MCM3AP-AS1	0.00051912
AC036108.3	0.000519108
LINC00657	0.000518886
AC008278.2	0.000518754
PCAT7	0.000518734
ST8SIA6-AS1	0.000518571
LINC00665	0.000518557
MEG3	0.000518499
HAR1A	0.0005184
OVAAL	0.000518167
DARS-AS1	0.000518029
LINC01825	0.000517924
SBF2-AS1	0.000517794
RP11-838N2.4	0.000517758
AC139887.2	0.00051775
TCL6	0.000517666
AC107079.1	0.000517396
A2M-AS1	0.000517189
LINC01128	0.000517177
LINC00461	0.000517062
AC090198.1	0.000516839
HCG21	0.000516744
HOXB-AS3	0.000516717
DGCR5	0.000516701
LINC01115	0.00051663
LRRC75A-AS1	0.000516513
LINC00160	0.000516432
WEE2-AS1	0.000516417
BCYRN1	0.000516074
AC005523.2	0.000515948
CADM3-AS1	0.000515899
LINC00927	0.000515698
PCAT1	0.000515653
LINC00635	0.000515638
SCAMP1-AS1	0.000515429
LINC00887	0.000515237
CEBPA-AS1	0.000515144
DACT3-AS1	0.000515129
GATA6-AS1	0.000515119
GNG12-AS1	0.000514901
FAM181A-AS1	0.00051488
ZNF674-AS1	0.000514815
FAM223A	0.000514719
LINC01104	0.000514626
DGCR9	0.000514426
AC144450.1	0.000514353
AC126696.2	0.000514251
GPC6-AS1	0.0005142
ABHD11-AS1	0.000514179
LEF1-AS1	0.000514047
LINC00265	0.000514009
INE1	0.000513676
CFLAR-AS1	0.000513577
SOCS2-AS1	0.000513509
LINC00672	0.000513504
HIF1A-AS2	0.000513492
SNHG8	0.000513488
PDZRN3-AS1	0.000513372
BOK-AS1	0.000513281
CTB-89H12.4	0.000513146
GACAT3	0.000513131
LINC00963	0.00051283
AP002358.1	0.000512762
USP3-AS1	0.000512735
AC009962.1	0.000512462
LINC00675	0.000512452
AC113615.1	0.000512449
FLJ22447	0.000512448
LINC00649	0.000512294
XIST	0.0005122
HNF1A-AS1	0.000512195
NNT-AS1	0.000512005
AC021739.2	0.000511818
PRC1-AS1	0.000511696
BCAR4	0.00051149
LINC00426	0.000511459
BASP1-AS1	0.000511246
AP003486.1	0.000511237
KIZ-AS1	0.000511186
LINC00161	0.000511068
JAZF1-AS1	0.000510955
SNHG1	0.000510873
DLX6-AS1	0.000510675
TUNAR	0.000510647
SEC24B-AS1	0.000510639
PLCH1-AS1	0.000510373
AC004540.1	0.000510354
MDC1-AS1	0.000509945
LINC00271	0.000509796
APCDD1L-AS1	0.000509735
CASC8	0.000509506
LIMD1-AS1	0.000509322
LINC00893	0.000509253
LINC-PINT	0.000508983
AL513550.1	0.000508904
FAM83A-AS1	0.000508821
AC124798.1	0.000508556
TPM1-AS	0.000508505
KRTAP5-AS1	0.000508378
PCBP2-OT1	0.000508328
MEF2C-AS1	0.000508243
SGO1-AS1	0.000508185
AL135905.1	0.000508173
TINCR	0.000508069
LINC00562	0.000507986
ODF2-AS1	0.000507616
AL117378.1	0.000507497
IGF2-AS	0.00050747
PRR34-AS1	0.00050724
AC092535.3	0.000507053
LINC00858	0.00050698
LINC01227	0.000506909
AC004803.1	0.000506899
FLNB-AS1	0.000506825
KCNQ1OT1	0.000506796
TRAF3IP2-AS1	0.000506763
OTX2-AS1	0.000506754
AC010636.2	0.000506663
MIR4435-2HG	0.000506656
AC012594.1	0.000506642
AC009113.1	0.00050659
GTF3C2-AS1	0.000506543
CYP1B1-AS1	0.000506458
ZFHX4-AS1	0.000506433
LINC01569	0.000506375
LINC01094	0.000506317
TMEM191C	0.000506305
BGLT3	0.000506241
AC008268.1	0.000505949
ENTPD1-AS1	0.000505949
LINC00324	0.000505852
ATP13A4-AS1	0.000505754
MT1DP	0.000505726
CAMTA1	0.000505726
SLC16A1-AS1	0.000505724
MYLK-AS1	0.000505654
THUMPD3-AS1	0.000505466
TRIM52-AS1	0.000505455
LNC34A	0.000505308
MORF4L2-AS1	0.000505234
VLDLR-AS1	0.000505106
NEAT1	0.000505038
SNHG6	0.000504692
EHHADH-AS1	0.00050455
WARS2-IT1	0.000504512
NIFK-AS1	0.000504505
LINC01018	0.000504339
NR2F1-AS1	0.00050417
AC019205.1	0.000503868
KIF9-AS1	0.000503854
ACTA2-AS1	0.000503829
MALINC1	0.00050373
AL138976.2	0.00050372
AC107375.1	0.000503656
MMP25-AS1	0.000503563
FTX	0.000503495
CD81-AS1	0.000503399
TRERNA	0.000503374
GABPB1-AS1	0.00050336
PVT1-5	0.000503331
DCTN1-AS1	0.00050327
NPHP3-AS1	0.000503218
PART1	0.00050316
SOX2-OT	0.000503155
LINC00535	0.000503097
AC102953.2	0.000503067
TP73-AS1	0.000502865
VAC14-AS1	0.000502774
LET	0.000502732
LINC01291	0.000502573
LINC01088	0.000502459
CASC2	0.000502404
PACRG-AS3	0.000502305
ZBTB20-AS4	0.00050219
SNHG6-003	0.000502055
NRAL	0.000502055
N335586	0.000502055
AF119895	0.000502055
HCAL	0.000502055
AC098864.1	0.000501894
PVT1	0.000501886
UBL7-AS1	0.00050182
LINC01516	0.000501678
CRNDE	0.000501469
NUP50-AS1	0.000501433
ZBED3-AS1	0.000501423
SUCLG2-AS1	0.000501369
KLF3-AS1	0.000501308
GACAT2	0.000501268
EMX2OS	0.000501181
BDNF-AS	0.000501141
MIATNB	0.000500969
LINC01133	0.000500948
LINC00926	0.000500893
LINC00842	0.000500857
FENDRR	0.000500783
ZFAS1	0.000500723
AC100800.1	0.000500468
CASC15	0.000500355
AL022322.1	0.000500019
SNHG3	0.000499906
SNHG12	0.000499902
MBNL1-AS1	0.000499828
TUG1	0.000499605
LINC01764	0.000499522
MALAT1	0.000499325
AL357060.1	0.000499297
PRKCZ-AS1	0.000499224
PACERR	0.000499092
LINC01502	0.000498983
DNM3OS	0.000498799
AC003681.1	0.000498501
AC015849.12	0.000498376
AL392172.1	0.000498136
LMCD1-AS1	0.000498066
AL031123.2	0.000497713
SLC7A11-AS1	0.000497666
OIP5-AS1	0.000497474
AC068790.9	0.000497357
ZEB1	0.000497326
MAGI2-AS3	0.000497312
AL162586.1	0.000497252
HAGLROS	0.000497236
LINC00467	0.000497159
IFNG-AS1	0.000497105
LOC150622	0.000497026
RBM24	0.000497026
RNPC1	0.000497026
M59227	0.000497026
AC068888.1	0.000496994
TMEM132D-AS1	0.000496945
FBXL19-AS1	0.000496896
HCP5	0.000496812
AC021054.1	0.000496776
AZIN1-AS1	0.000496247
LINC01252	0.000496227
LINC00668	0.000496198
TP53TG1	0.000496182
AL139011.1	0.000496056
LINC00294	0.000495887
GUARDIN	0.000495619
XIAP-AS1	0.000495599
KANSL1-AS1	0.000495566
LINC00052	0.00049533
MT1JP	0.000495321
LINC01405	0.000495274
LINC02086	0.000495251
MUC20-OT1	0.000494938
LINC01969	0.000494812
STXBP5-AS1	0.000494616
AC025171.2	0.000494597
MACROD2-AS1	0.000494518
TSIX	0.000494503
LEXIS	0.000494374
AC107884.1	0.000494336
SDCBP2-AS1	0.000494286
UNIGENE56159	0.000494009
SNHG5	0.000493105
RALY-AS1	0.000493058
AL022322.2	0.000492934
LINC00945	0.000492707
SH3BP5-AS1	0.000492536
LINC00894-002	0.000492079
KLKP1	0.000491674
CTA	0.00049167
MIR181A1HG	0.000491641
LINC01296	0.000491631
HULC	0.000491533
GAS5	0.000491401
LEMD1-AS1	0.000491349
LINC01671	0.000491231
MSTO2P	0.000491022
NCK1-AS1	0.000490913
AC026166.2-001	0.000490888
N340790	0.000490797
AC004520.1	0.000490765
DRAIC	0.000490471
ZBED5-AS1	0.00049033
LINC00491	0.000490096
LINC00941	0.000490089
AC009948.1	0.000490073
Z68871.1	0.000489926
MIR2052HG	0.00048941
SNRK-AS1	0.000489236
MIR155HG	0.000489217
AL359915.2	0.000489138
TRERNA1	0.000489071
AC087521.1	0.000488845
NKILA	0.000488607
PFKFB2	0.000488588
LINC00302	0.000488553
AL590999.1	0.000488415
MIR9-3HG	0.000488267
DCST1-AS1	0.000488199
AC055713.1	0.000488086
AC125807.2	0.000487989
AC079089.1	0.00048752
OLMALINC	0.000487319
CDKN2B-AS1	0.000487273
AC074117.1	0.000487268
ENST00000535511	0.0004871
AC097534.2	0.000486668
ZNF436-AS1	0.0004865
AC105285.1	0.000485933
AC023794.7	0.000485492
UBAC2-AS1	0.000485224
CLIP1-AS1	0.000485217
LINC01856	0.000484906
LINC00993	0.000484892
AC105105.1	0.000484725
LINC00901	0.000484658
BANCR	0.000484566
TRIM36-IT1	0.000484559
AC093591.2	0.00048444
UCC	0.000484407
AC106739.1	0.000484085
STARD4-AS1	0.000484063
AC107959.2	0.000484051
CAT104	0.000483961
DUXAP8	0.000483732
SNHG4	0.000483658
AC019117.1	0.000483301
Z93930.2	0.000483042
MIR31HG	0.000482835
NBAT1	0.000482524
SNHG18	0.000482522
OVCH1-AS1	0.000482205
AL357033.2	0.000482083
PAXBP1-AS1	0.00048195
RP4	0.00048186
UCOO2KMD.1	0.000481683
ZNF350-AS1	0.000481666
AF111167.2	0.000481602
AC005076.1	0.000481468
DGUOK-AS1	0.000481173
AC245452.1	0.000481162
LINC01527	0.000481055
CCDC26	0.000481026
MIR4697HG	0.000481015
AL158152.1	0.000481009
INHBA-AS1	0.000480805
N-BLR	0.000480693
ZNFX1-AS1	0.000480675
DSCR8	0.000480587
CTNNAP1	0.000480374
AC010731.3	0.000480131
LNCRNA-ATB	0.000479926
ASLNC02525	0.000479832
AC016717.2	0.00047954
PINK1-AS	0.000479533
UICLM	0.000479453
AC087482.1	0.000479087
LINCRNA-ROR	0.00047862
DIO2-AS1	0.0004784
AC145285.2	0.000478227
STARD13	0.000478151
AC005261.1	0.00047812
HEIH	0.000477988
AC004895.1	0.000477949
MSC-AS1	0.000477918
RP11-79H23.3	0.000477817
LINCRNA-P21	0.000477774
AF113014	0.00047752
TGFB2-OT1	0.000477512
PAX8-AS1-N	0.000477503
BC032469	0.000477261
KRAL	0.000477194
FER1L4	0.000477157
BTG3-AS1	0.000477098
D63785	0.000477049
MAP3K20	0.000476985
FRMD6-AS1	0.000476869
SIRT1-AS	0.000476808
CCAT2	0.00047672
GM15290	0.000476505
FABP5P3	0.000476254
PTENP1-AS	0.00047617
NEXN-AS1	0.000476073
CNALPTC1	0.000475967
HOXD-AS1	0.000475893
DLEU1	0.000475849
LOC553103	0.000475715
SMARCC2	0.000475682
PAUPAR	0.000475675
AC002454.1	0.000475643
SPRY4-IT1	0.000475487
MINCR	0.000475331
SLC26A4-AS1	0.000475074
AKR7L	0.000474716
AP001505.1	0.000474478
NLC1-C	0.000474418
AC090510.3	0.000474402
AC010894.3	0.000474256
LINC01778	0.000474168
NPTN-IT1	0.000473928
PTENP1	0.00047388
LINC00673	0.000473661
AL121944.1	0.000473652
GASAL1	0.000473441
SKP2	0.000473343
EPB41L4A-AS2	0.000473308
GCASPC	0.000473153
ATB	0.000473117
PCAT14	0.000472806
AC023157.3	0.000472782
AC109779.1	0.000472647
LINC00312	0.000472557
PIK3CD-AS2	0.000472506
AC132192.2	0.000472319
TNFRSF14-AS1	0.000472268
PLNCRNA-1	0.000472195
SOX2OT	0.00047206
LOC100129148	0.000472015
DLG1-AS1	0.000471882
LOC554202	0.000471859
DQ192290	0.000471764
BLACAT1	0.000471745
AC018809.2	0.000471722
HOST2	0.000471637
CASC7	0.000471613
MHENCR	0.000471603
LINC-NED125	0.000470775
AC008429.1	0.000470527
NORAD	0.000470523
AC015971.1	0.000470344
AC010980.2	0.000470257
AP001029.2	0.000470107
GAS5-AS1	0.00046987
Z95114.1	0.000469588
HDAC2-AS2	0.000469146
LNC015192	0.000469089
PDIA3P	0.00046887
XLOC_006390	0.000468842
RSU1P2	0.000468677
ANRIL	0.0004686
AC090579.1	0.000468485
XLOC_008466	0.000468463
MDS2	0.00046844
AL162591.2	0.000468279
LINC01303	0.000468276
FAL1	0.000468227
ODRUL	0.000468201
AC000067.1	0.000468188
CASC2C	0.000468055
TALNEC2	0.000467964
PRNCR1	0.000467877
FTH1P3	0.000467701
AC026904.1	0.000467645
AC018413.1	0.000467579
LINC00636	0.000467547
FAM138D	0.000467504
LINC-223	0.000467225
LINCMD1	0.00046702
PRLB	0.000466844
LINC01285	0.000466785
BC040587	0.000466573
ENST01108	0.000466196
UBOX5-AS1	0.000466157
MYCNOS-01	0.000466071
AL021392.1	0.000466068
AC025263.1	0.000465847
UFC1	0.000464969
AC011511.2	0.000464254
AC023115.3	0.000464228
MACC1-AS1	0.000463576
ENST00000520186	0.000463494
ENST00000518554	0.000463494
ENST00000559981	0.000463494
ENST00000547415	0.000463494
AC007388.1	0.000463295
MIR100HG	0.000463075
AP002026.1	0.000463041
LOC728196	0.0004628
CHRF	0.000462607
LINC00538	0.000462265
LNCARSR	0.000462064
AL031595.2	0.000461991
C9ORF41-AS1	0.000461616
AC069277.1	0.000461214
HTT-AS	0.00046105
PDCD4-AS1	0.000460973
LINC02202	0.000460794
AC022075.2	0.000460539
PRINS	0.000460331
EGFLAM-AS1	0.000459939
AC034231.1	0.000459832
HMMR-AS1	0.000459685
AC016705.2	0.000459549
ST3GAL6-AS1	0.000459259
AL157400.4	0.000458891
AC007823.1	0.000458707
LINC01381	0.000458562
AC010809.2	0.000457565
CAHM	0.000457294
AL109659.2	0.000456491
LINC00515	0.000456086
TMC3-AS1	0.000455498
AL137784.2	0.000455242
AL353608.3	0.000454831
LINC00162	0.000454763
AL359220.1	0.000454603
LINC01384	0.000454202
CARL	0.000453646
CCND2-AS1	0.000453208
MNX1-AS1	0.000453034
AC108062.1	0.00045214
C2DAT1	0.000452078
AC009686.2	0.000451111
AL157714.2	0.000451042
LINC-MD1	0.000450267
AL450992.2	0.000449985
AC083837.1	0.000449899
AL157838.1	0.000449846
MRAK081523	0.000449148
MRAK088388	0.000449148
SEPT4-AS1	0.000449081
SEPSECS-AS1	0.000448556
AL354813.1	0.000448083
LINC02384	0.000447031
AC120498.1	0.000446234
PSORS1C3	0.000444221
RPPH1	0.000443911
