# Supplementary material for: Prediction of lncRNA-disease association based on a Laplace normalized random walk with restart algorithm on heterogeneous networks
Source: BMC Bioinformatics. 2022 Jan 4;23:5. doi: 10.1186/s12859-021-04538-1 (PMC8729064; doi:10.1186/s12859-021-04538-1)
Supplement: Supplementary file 3 — Additional file 3. In this file we provide the results of stable probability of lncRNA when LRWRHLDA run over when delete related cancer of the lncRNAs. [file 12859_2021_4538_MOESM3_ESM.xlsx]

## Sheet: Table S3-1
Table S3-1: Stable probability of novel disease for H19 by LRWRHLDA
disease	P-value
carcinoma	0.000842725
parkinson's disease	0.000707087
colon cancer	0.000591014
stomach cancer	0.000555959
liver cancer	0.000544469
pancreatic cancer	0.000528294
kidney cancer	0.000510362
schizophrenia	0.000486566
colorectal cancer	0.000486002
glioblastoma	0.000481022
melanoma	0.000474123
type 2 diabetes mellitus	0.000472178
colorectal carcinoma	0.000466089
breast cancer	0.000465556
asthma	0.000464538
cholangiocarcinoma	0.000463626
breast carcinoma	0.00046294
glioma	0.000460361
nephroblastoma	0.000460226
hepatocellular carcinoma	0.000458251
lung cancer	0.000456697
lung adenocarcinoma	0.000456038
amyotrophic lateral sclerosis	0.0004549
lung squamous cell carcinoma	0.000454464
head and neck squamous cell carcinoma	0.00045407
rheumatoid arthritis	0.000454008
multiple sclerosis	0.000453967
prostate carcinoma	0.000451603
coronary heart disease	0.000451559
thyroid carcinoma	0.00045027
prostate cancer	0.000449841
cancer	0.000449019
estrogen-receptor positive breast cancer	0.000448828
systemic lupus erythematosus	0.000447837
polycystic ovary syndrome	0.00044751
obesity	0.00044731
multiple myeloma	0.000447212
ulcerative colitis	0.000447098
dilated cardiomyopathy	0.00044703
alzheimer's disease	0.000446938
inflammatory bowel disease	0.000446892
lymphoma	0.000446706
ovarian cancer	0.000446532
seizures	0.000446152
gastric adenocarcinoma	0.0004458
osteoarthritis	0.000445643
chronic lymphocytic leukemia	0.000445499
ovarian carcinoma	0.000445202
psoriasis	0.00044488
chronic obstructive pulmonary disease	0.000444868
neuroblastoma	0.000444743
intracranial aneurysm	0.00044459
osteosarcoma	0.000444574
testicular germ cell cancer	0.000444279
chordoma	0.000444044
type 1 diabetes mellitus	0.000443471
cataract	0.00044346
anaplastic thyroid carcinoma	0.000442191
medulloblastoma	0.000442184
hypertension	0.000442182
astrocytoma	0.000442083
skin melanoma	0.000442076
lung small cell carcinoma	0.000442016
heart failure	0.000441864
glaucoma	0.000441457
esophageal carcinoma	0.000441419
retinoblastoma	0.000441323
adrenocortical carcinoma	0.000441281
relapsing-remitting multiple sclerosis	0.000441183
atherosclerosis	0.000441086
endometrial cancer	0.000440981
cardiomyopathy	0.000440884
endometriosis	0.000440537
prader-willi syndrome	0.000440527
skin cancer	0.000440504
squamous cell carcinoma	0.000440416
systemic scleroderma	0.00044026
cardiomegaly	0.000440258
pancreatic ductal adenocarcinoma	0.000439906
leukemia	0.000439786
basal cell carcinoma	0.00043959
myocardial ischemia	0.000439399
ependymoma	0.000439342
papillary thyroid carcinoma	0.000439233
renal cell carcinoma	0.000439231
chronic kidney disease	0.000439224
pituitary adenoma	0.000439041
myocardial infarction	0.000438916
huntington disease	0.000438747
endometrial carcinoma	0.000438739
uterine cancer	0.000438545
fragile x syndrome	0.000438541
pre-eclampsia	0.000438498
duchenne muscular dystrophy	0.000438301
stomach carcinoma	0.000438217
acute myocardial infarction	0.000437804
idiopathic pulmonary fibrosis	0.000437755
acute myeloid leukemia	0.000437663
gastrointestinal stromal tumor	0.000437626
diabetes mellitus	0.000437401
cervical cancer	0.000437299
ankylosing spondylitis	0.000437233
head and neck cancer	0.000437141
chronic myeloid leukemia	0.000437099
myelodysplastic syndrome	0.000437014
meningioma	0.000436984
ovarian clear cell carcinoma	0.000436844
testicular germ cell tumor	0.000436836
burkitt lymphoma	0.000436419
heart disease	0.000436411
cocaine abuse	0.000436408
nasopharyngeal carcinoma	0.000436362
neural tube defects	0.000436285
malignant pleural mesothelioma	0.000436169
acute lymphoblastic leukemia	0.000436018
chromophobe renal cell carcinoma	0.00043598
lupus nephritis	0.00043597
esophagus squamous cell carcinoma	0.000435829
abdominal aortic aneurysm	0.000435638
hepatitis c	0.000435563
liver cirrhosis	0.000435554
renal carcinoma	0.000435421
sepsis	0.000435291
lung carcinoma	0.000435285
bone disease	0.000435081
testicular cancer	0.000435029
colon carcinoma	0.00043501
pulmonary hypertension	0.00043494
bladder carcinoma	0.000434883
intrahepatic cholangiocarcinoma	0.000434878
inclusion body myositis	0.000434786
neurofibromatosis 1	0.000434769
pneumonia	0.000434469
sarcoma	0.000434468
cystic fibrosis	0.000434467
hodgkin's lymphoma	0.000434449
skin disease	0.00043416
crohn disease	0.000434078
osteoporosis	0.000433974
pancreatic carcinoma	0.000433908
rhabdomyosarcoma	0.000433871
adenocarcinoma	0.000433842
myeloid leukemia	0.000433774
brain ischemia	0.00043377
retinal neovascularization	0.000433703
peripheral artery disease	0.000433686
breast adenocarcinoma	0.000433622
carotid stenosis	0.0004336
eosinophilic esophagitis	0.00043359
acute promyelocytic leukemia	0.000433463
nasal polyps	0.000433441
esophagus adenocarcinoma	0.00043344
diabetic retinopathy	0.000433351
frontotemporal dementia	0.000433346
laryngeal squamous cell carcinoma	0.000433199
retinal degeneration	0.000433097
pheochromocytoma	0.000433091
precursor t-cell lymphoblastic leukemia-lymphoma	0.000433082
narcolepsy	0.000433032
hematologic cancer	0.000432867
germ cell cancer	0.000432791
gallbladder cancer	0.000432732
hirschsprung disease	0.000432641
idiopathic scoliosis	0.000432593
cerebrovascular disease	0.000432559
infantile hemangioma	0.000432426
pulmonary fibrosis	0.000432422
chondrosarcoma	0.000432414
barrett's esophagus	0.000432407
sjogren's syndrome	0.000432342
hepatoblastoma	0.000432336
oral cavity cancer	0.000432317
aplastic anemia	0.00043226
oligodendroglioma	0.000432231
follicular thyroid carcinoma	0.000432215
ewing sarcoma	0.000432182
digeorge syndrome	0.000432019
central nervous system disease	0.000431995
silicosis	0.000431987
fibrosarcoma	0.000431885
tuberculosis	0.000431876
hypertrophy	0.000431711
dengue disease	0.000431705
germ cell tumor	0.00043167
cardiovascular system disease	0.000431657
autoimmune thyroiditis	0.000431642
hyperglycemia	0.000431618
metabolic syndrome x	0.000431606
aortic aneurysm	0.0004316
uveal melanoma	0.000431518
endometrial adenocarcinoma	0.000431457
cerebral infarction	0.000431378
infertility	0.000431303
hemangioma	0.000431257
pancreatic endocrine carcinoma	0.000431256
myelofibrosis	0.000431207
aortic valve stenosis	0.000431179
insulinoma	0.00043114
fatty liver disease	0.00043112
liver disease	0.000431116
endometrial stromal sarcoma	0.000431022
periodontitis	0.000430973
pterygium	0.000430972
myopia	0.000430881
degenerative disc disease	0.00043076
renal fibrosis	0.000430755
hepatitis	0.000430719
myasthenia gravis	0.000430697
acquired immunodeficiency syndrome	0.000430681
ataxia telangiectasia	0.000430658
myocarditis	0.000430611
gestational diabetes	0.000430576
multiple endocrine neoplasia type 1	0.000430493
osteonecrosis	0.000430474
hyperhomocysteinemia	0.000430456
polycythemia vera	0.000430323
hereditary hemorrhagic telangiectasia	0.000430303

## Sheet: Table S3-2
Table S3-2: Stable probability of novel disease for HOTAIR by LRWRHLDA
disease	P-value
parkinson's disease	0.000818029
carcinoma	0.000607037
colon cancer	0.000583564
liver cancer	0.000575099
stomach cancer	0.00055655
pancreatic cancer	0.000532391
colorectal cancer	0.000488596
kidney cancer	0.000487955
colorectal carcinoma	0.000482844
melanoma	0.00047715
glioblastoma	0.000473581
breast carcinoma	0.000473108
schizophrenia	0.000472727
glioma	0.00046949
hepatocellular carcinoma	0.000466638
cholangiocarcinoma	0.000463622
breast cancer	0.000462932
nephroblastoma	0.000462775
asthma	0.000461983
thyroid carcinoma	0.000460599
amyotrophic lateral sclerosis	0.00045988
coronary heart disease	0.000459856
type 2 diabetes mellitus	0.000458573
squamous cell carcinoma	0.000458011
osteoarthritis	0.000457366
cancer	0.000456672
dilated cardiomyopathy	0.000456066
endometrial cancer	0.000455128
adenocarcinoma	0.000453021
lung squamous cell carcinoma	0.0004529
gastrointestinal stromal tumor	0.000452024
psoriasis	0.000450481
osteosarcoma	0.000449927
astrocytoma	0.000449083
lung cancer	0.000449044
polycystic ovary syndrome	0.000448924
lymphoma	0.000448914
lung adenocarcinoma	0.000448656
ovarian cancer	0.000448403
systemic lupus erythematosus	0.00044823
peripheral artery disease	0.000448032
prostate cancer	0.000447898
relapsing-remitting multiple sclerosis	0.000447078
medulloblastoma	0.000446779
esophageal carcinoma	0.000446727
leukemia	0.000446529
inclusion body myositis	0.00044583
cardiomegaly	0.000445627
rheumatoid arthritis	0.000445346
obesity	0.000444868
ulcerative colitis	0.000444713
cervical cancer	0.000444527
heart failure	0.000444484
stomach carcinoma	0.000444317
ovarian carcinoma	0.000444044
intracranial aneurysm	0.000443924
gastric adenocarcinoma	0.000443622
head and neck squamous cell carcinoma	0.000443072
duchenne muscular dystrophy	0.000443056
type 1 diabetes mellitus	0.000443036
huntington disease	0.00044278
acquired immunodeficiency syndrome	0.000442611
acute promyelocytic leukemia	0.000442586
chronic obstructive pulmonary disease	0.000442571
multiple sclerosis	0.00044252
diabetes mellitus	0.000442019
alzheimer's disease	0.000441808
renal cell carcinoma	0.000441641
seizures	0.0004416
hepatoblastoma	0.000441496
atherosclerosis	0.000441495
myocardial ischemia	0.000441402
papillary thyroid carcinoma	0.000441363
diabetic retinopathy	0.000441356
adrenocortical carcinoma	0.000441206
frontotemporal dementia	0.000441006
liver cirrhosis	0.00044097
multiple myeloma	0.000440952
retinoblastoma	0.000440689
chronic lymphocytic leukemia	0.000440669
prostate carcinoma	0.000440274
nasopharyngeal carcinoma	0.000440273
laryngeal squamous cell carcinoma	0.000440194
sarcoma	0.00044015
skin melanoma	0.000440071
testicular germ cell cancer	0.000440032
endometriosis	0.00043976
skin cancer	0.000439673
cardiomyopathy	0.000439428
estrogen-receptor positive breast cancer	0.000439176
myocardial infarction	0.000438949
sepsis	0.000438889
gestational diabetes	0.000438726
chromophobe renal cell carcinoma	0.00043863
myelodysplastic syndrome	0.000438492
ependymoma	0.000438258
pancreatic ductal adenocarcinoma	0.000438253
esophagus adenocarcinoma	0.000438183
lung small cell carcinoma	0.000437977
pre-eclampsia	0.000437913
malignant pleural mesothelioma	0.000437904
pulmonary hypertension	0.000437653
head and neck cancer	0.00043761
acute myeloid leukemia	0.000437564
endometrial carcinoma	0.000437481
acute myocardial infarction	0.000437422
brain ischemia	0.00043714
chronic myeloid leukemia	0.000436988
cataract	0.000436915
abdominal aortic aneurysm	0.000436843
hypertension	0.000436817
chronic kidney disease	0.000436721
pulmonary fibrosis	0.000436707
breast adenocarcinoma	0.000436622
fragile x syndrome	0.000436545
myeloid leukemia	0.000436516
burkitt lymphoma	0.000436467
intrahepatic cholangiocarcinoma	0.000436349
idiopathic pulmonary fibrosis	0.000436336
bladder carcinoma	0.000436299
meningioma	0.000436171
lupus nephritis	0.000436127
neuroblastoma	0.000436116
inflammatory bowel disease	0.00043607
ankylosing spondylitis	0.000435977
testicular cancer	0.00043588
glaucoma	0.000435871
hyperglycemia	0.000435862
hypertrophy	0.000435758
pituitary adenoma	0.000435574
acute lymphoblastic leukemia	0.000435477
uterine cancer	0.000435413
hepatitis c	0.000435394
pancreatic carcinoma	0.000435185
anaplastic thyroid carcinoma	0.000435162
testicular germ cell tumor	0.00043514
systemic scleroderma	0.000434818
hirschsprung disease	0.000434742
sjogren's syndrome	0.000434741
colon carcinoma	0.000434493
rhabdomyosarcoma	0.000434328
cocaine abuse	0.000434286
hodgkin's lymphoma	0.000434249
endometrial adenocarcinoma	0.000434087
cerebrovascular disease	0.000434031
basal cell carcinoma	0.000433956
chondrosarcoma	0.000433795
crohn disease	0.000433707
esophagus squamous cell carcinoma	0.000433586
lung carcinoma	0.000433514
follicular thyroid carcinoma	0.000433456
neural tube defects	0.00043343
insulinoma	0.000433426
hematologic cancer	0.000433367
neurofibromatosis 1	0.000433327
chordoma	0.000433322
cystic fibrosis	0.000433307
heart disease	0.000433264
ovarian clear cell carcinoma	0.000433257
nasal polyps	0.00043304
pneumonia	0.000432993
retinal neovascularization	0.000432898
liver disease	0.000432566
central nervous system disease	0.000432555
metabolic syndrome x	0.000432551
carotid stenosis	0.00043251
silicosis	0.000432448
precursor t-cell lymphoblastic leukemia-lymphoma	0.000432306
retinal degeneration	0.000432236
narcolepsy	0.000432203
oral cavity cancer	0.000432195
gallbladder cancer	0.000432158
germ cell cancer	0.000432149
periodontitis	0.000432102
osteoporosis	0.000432094
oligodendroglioma	0.000432088
skin disease	0.000431962
bone disease	0.000431919
pheochromocytoma	0.00043184
hemangioma	0.000431826
dengue disease	0.00043179
cardiovascular system disease	0.000431775
aortic aneurysm	0.000431656
idiopathic scoliosis	0.000431645
ewing sarcoma	0.000431639
tuberculosis	0.000431616
fibrosarcoma	0.000431602
aplastic anemia	0.000431595
infertility	0.00043152
renal carcinoma	0.000431517
barrett's esophagus	0.000431477
uveal melanoma	0.00043147
multiple endocrine neoplasia type 1	0.000431443
digeorge syndrome	0.000431265
prader-willi syndrome	0.000431215
germ cell tumor	0.000431177
pancreatic endocrine carcinoma	0.000431171
fatty liver disease	0.000431102
myelofibrosis	0.000431037
eosinophilic esophagitis	0.000431022
endometrial stromal sarcoma	0.000430929
pterygium	0.000430907
renal fibrosis	0.000430828
myopia	0.00043079
myasthenia gravis	0.000430786
hepatitis	0.000430734
autoimmune thyroiditis	0.000430727
cerebral infarction	0.000430713
degenerative disc disease	0.000430711
ataxia telangiectasia	0.000430671
aortic valve stenosis	0.000430671
myocarditis	0.000430621
hyperhomocysteinemia	0.000430539
osteonecrosis	0.000430512
polycythemia vera	0.000430497
hereditary hemorrhagic telangiectasia	0.000430319
infantile hemangioma	0.000430249
